# Supplementary material for: ELONGATED HYPOCOTYL5 ( HY5 ) and HY5 HOMOLOGUE ( HYH ) maintain shade avoidance suppression in UV‐B
Source: Plant J. 2023 Jun 15;115(5):1394–407. doi: 10.1111/tpj.16328 (PMC10953383; doi:10.1111/tpj.16328)
Supplement: Supplementary file 2 — Table S1 Table lists for each sample the number of reads before and after trimming with Fastp v0.23.2 The overall alignment rate represents the percentage of trimmed reads that could be mapped with HISAT2 v2.2.1 to the A. thaliana TAIR10 genome assembly downloaded from plants.ensembl.org. Only pairs of which both reads mapped to the reference were counted with HTSeq‐count v0.13.5 (last column of table). Table S2 Genes that were significantly (adj. P < 0.05 and log2 fold‐change > |1|) differentially expressed between Ws and hy5/hyh seedlings under WL light conditions Table S3 Genes that were significantly (adj. P < 0.05 and log2 fold‐change > |1|) differentially expressed between Ws and hy5/hyh seedlings under FR light conditions Table S4 Genes that were significantly (adj. P < 0.05 and log2 fold‐change > |1|) differentially expressed between Ws and hy5/hyh seedlings under UV‐B light conditions Table S5 Genes that were significantly (adj. P < 0.05 and log2 fold‐change > |1|) differentially expressed between Ws and hy5/hyh seedlings under FR/UV‐B light conditions Table S6 Significantly enriched GO terms (Biological Process and Molecular Function) among the higher and lower expressed gene sets (hy5/hyh versus Ws) for each light condition (WL, FR, UV‐B, FR/UV‐B) The P‐values were adjusted with the ‘FDR’ method as implemented in clusterProfiler Table S7 The significantly enriched KEGG pathways among the gene sets The tests were performed on the PlantsGSEA platform (http://structuralbiology.cau.edu.cn/PlantGSEA/index.php), using the default testing parameters. Higher or lower means higher or lower expressed in hy5/hyh compared with Ws seedlings under the given light conditions. [file TPJ-115-1394-s001.xlsx]

## Sheet: Table S1
Table S1.
Table lists for each sample the number of reads before and after trimming with Fastp v0.23.2
The overall alignment rate represents the percentage of trimmed reads that could be mapped with HISAT2 v2.2.1 to the A. thaliana TAIR10 genome assembly downloaded from plants.ensembl.org.
Only pairs of which both reads mapped to the reference were counted with HTSeq-count v0.13.5 (last column of table).
		Before trimming	After trimming
Sample	Replicate	Read pairs #	Read pairs #	Overall alignment rate%	Read pairs counted #
S1	WS_FR_UVB_2	53475395	49937111	99.06	47645590
S2	hy5hyh_FR_UVB_3	46973933	43878455	98.5	40988056
S3	hy5hyh_FR_UVB_1	43405750	39358610	98.68	37192147
S4	hy5hyh_FR_UVB_2	41705848	40111109	98.75	37918694
S5	WS_FR_1	46156165	43661843	98.9	41555699
S6	hy5hyh_WL_2	48904327	46872920	98.99	44617868
S7	WS_FR_2	43909880	42350100	98.97	40280130
S8	hy5hyh_FR_2	50770899	48983258	98.69	46325029
S9	hy5hyh_FR_1	42147955	39844697	98.98	37672276
S10	WS_UVB_2	58682968	56222811	99.05	53346787
S11	hy5hyh_UVB_1	54196555	52233434	99.02	49179828
S12	hy5hyh_FR_3	58208811	54874839	98.99	52042406
S13	WS_FR_3	37320368	28898528	98.79	27485983
S14	WS_FR_UVB_3	53425738	50808140	98.93	48339060
S15	WS_WL_1	49829965	47903279	98.57	45318343
S16	hy5hyh_UVB_2	53596887	51551015	99.03	48740085
S17	WS_UVB_1	52744830	49677323	98.84	46799277
S18	hy5hyh_WL_1	62316821	60145529	98.98	57077920
S19	WS_WL_2	61297870	59305319	98.63	56187738
S20	WS_WL_3	54212003	51934291	98.91	49286595
S21	WS_FR_UVB_1	48607821	45858891	98.71	43359972
S22	hy5hyh_WL_3	51054634	49082536	98.51	46390148
S23	hy5hyh_UVB_3	42948566	40689973	99.07	38276918
S24	WS_UVB_3	50744200	48956633	98.96	46468843

## Sheet: Table S2
Table S2.
Genes that were significantly (adj. p-value < 0.05 and log2 fold change > |1|) differentially expressed between Ws and hy5/hyh seedlings under WL light conditions.
TAIR ID	baseMean	log2FoldChange	lfcSE	stat	pvalue	padj	Gene symbol	Gene product
AT5G44120	50.0282	-8.15241	2.38597	-3.41681	0.000633592	0.00700101	ATCRA1	Encodes a 12S seed storage protein. The Landsberg erecta genome contains another copy of 12S globulin gene, CRA2, which is located tandemly with CRA1. Protein is tyrosine-phosphorylated and its phosphorylation state is modulated in response to ABA in Arabidopsis thaliana seeds.
AT4G17860	25.3335	-8.13751	1.24604	-6.53071	6.5457e-11	5.78108e-09
AT4G28520	104.423	-7.44232	2.5151	-2.95905	0.00308589	0.0248035	CRC	Encodes a 12S seed storage protein that is tyrosine-phosphorylated and its phosphorylation state is modulated in response to ABA in Arabidopsis thaliana seeds.
AT3G17609	566.297	-6.56865	0.996928	-6.58889	4.43134e-11	3.97708e-09	HYH	Encodes a homolog of HY5 (HYH). Involved in phyB signaling pathway.
AT3G21370	9.87817	-5.79533	1.69739	-3.41426	0.000639546	0.00704385	BGLU19
AT1G11990	27.224	-5.36343	0.811048	-6.61296	3.767e-11	3.4365e-09
AT4G27160	3.12308	-5.1209	1.71938	-2.97834	0.00289815	0.0235593	AT2S3
AT1G65090	2.83506	-4.97831	1.82844	-2.7227	0.00647499	0.043949
AT4G22640	4.58765	-4.65299	1.48858	-3.12578	0.00177334	0.0160389
AT2G27380	11.5157	-4.49582	1.26757	-3.54681	0.00038992	0.00472853	ATEPR1	Encodes an extensin like gene involved in seed germination.
AT2G25820	18.3788	-4.46046	0.807729	-5.52223	3.34727e-08	1.53628e-06	ESE2	encodes a member of the DREB subfamily A-4 of ERF/AP2 transcription factor family. The protein contains one AP2 domain. There are 17 members in this subfamily including TINY.
AT4G25140	12.531	-4.23045	1.13395	-3.73072	0.000190934	0.00259194	OLE1	Encodes oleosin1, a protein found in oil bodies, involved in seed lipid accumulation. Suppression of OLEO1 (and OLEO2) resulted in an aberrant phenotype of embryo cells that contain unusually large oilbodies that are not normally observed in seeds. Changes in the size of oilbodies caused disruption of storage organelles, altering accumulation of lipids and proteins and causing delay in germinatio…
AT1G54870	10.6086	-3.9843	1.26913	-3.13939	0.00169298	0.0154572
AT2G28210	230.724	-3.75956	0.229331	-16.3936	2.12484e-60	7.85056e-57	ACA2
AT2G04032	120.206	-3.6495	0.386525	-9.44183	3.66316e-21	1.33123e-18	ZIP7
AT4G17160	6.65208	-3.61507	1.12354	-3.21758	0.00129276	0.0124222	ATRAB2B
AT1G70260	20.58	-3.56491	0.837085	-4.25872	2.05602e-05	0.000402632	RTP1
AT2G12465	7.48608	-3.40731	1.00454	-3.39192	0.00069405	0.00752725	LCR50	Encodes a member of a family of small,secreted, cysteine rich protein with sequence similarity to the PCP (pollen coat protein) gene family.
AT3G16150	61.2806	-3.39535	0.473363	-7.17283	7.34621e-13	9.14892e-11	ASPGB1
AT5G06330	34.1991	-3.05955	0.460235	-6.64779	2.9752e-11	2.78288e-09
AT5G35760	8.55191	-3.02137	0.920412	-3.28263	0.00102843	0.0103019
AT1G80340	7.39146	-2.99879	0.953935	-3.1436	0.00166884	0.0152682	ATGA3OX2	Encodes a protein with gibberellin 3 &#946;-hydroxylase activity. The protein was heterologously expressed in E. coli and shown to catalyze the hydroxylation of both GA9 and GA20.
AT3G21620	23.1895	-2.9643	0.630115	-4.70437	2.54649e-06	6.70434e-05
AT3G16120	68.4314	-2.79789	0.323778	-8.6414	5.55267e-18	1.30948e-15
AT2G42885	19.0856	-2.77287	0.75084	-3.69303	0.000221598	0.00295705		Encodes a defensin-like (DEFL) family protein.
AT5G26660	76.4794	-2.658	0.292092	-9.09986	9.04462e-20	2.53799e-17	ATMYB86	a MYB gene encodes a transcriptional repressor of the C4H gene which is involved in the biosynthesis of sinapate esters.
AT1G65450	539.132	-2.63209	0.175964	-14.9582	1.3778e-50	2.54526e-47	GLC
AT2G43440	15.3173	-2.57491	0.640517	-4.02006	5.81844e-05	0.000958983
AT1G80865	14.7211	-2.56982	0.670327	-3.83369	0.000126237	0.00183383
AT5G20820	7.9015	-2.53006	0.855872	-2.95611	0.00311542	0.0249955	AtSAUR76
AT2G27220	13.1054	-2.52746	0.653352	-3.86845	0.00010953	0.0016187	BLH5
AT2G20870	170.737	-2.50544	0.248778	-10.071	7.42329e-24	3.25745e-21
AT4G30140	573.948	-2.42204	0.429062	-5.64497	1.65214e-08	8.15694e-07	CDEF1	Member of the GDSL lipase/esterase family of proteins that functions as cutinase. Expressed in pollen and at the zone of lateral root emergence.
AT5G40730	157.11	-2.42174	0.311753	-7.76814	7.9646e-15	1.28875e-12	AGP24	Encodes an arabinogalactan-protein (AGP24).
AT3G04210	43.365	-2.39649	0.416699	-5.75113	8.86479e-09	4.6678e-07	TN13
AT4G26150	179.317	-2.37942	0.260288	-9.14152	6.1583e-20	1.77295e-17	CGA1	Encodes a member of the GATA factor family of zinc finger transcription factors.
AT2G33260	18.0549	-2.34958	0.614235	-3.82521	0.000130663	0.00188577
AT1G12570	439.69	-2.33769	0.178245	-13.115	2.70063e-39	3.32597e-36
AT3G02125	31.7237	-2.30823	0.485626	-4.75311	2.00315e-06	5.46561e-05
AT4G27570	106.652	-2.2731	0.244538	-9.29549	1.46529e-20	4.84815e-18	UGT79B3
AT2G38152	32.2797	-2.27265	0.458271	-4.95918	7.07905e-07	2.19788e-05
AT1G66460	38.7391	-2.25651	0.372814	-6.05263	1.425e-09	9.18812e-08
AT3G25795	14.816	-2.25168	0.641089	-3.51227	0.000444301	0.00525575
AT1G70270	22.1228	-2.21517	0.551171	-4.01902	5.84417e-05	0.000961793
AT5G08640	1010.79	-2.18798	0.238713	-9.16571	4.92238e-20	1.43578e-17	ATFLS1	Encodes a flavonol synthase that catalyzes formation of flavonols from dihydroflavonols.
AT3G47380	181.612	-2.17167	0.294068	-7.38494	1.52521e-13	2.13992e-11	AtPMEI11
AT2G26410	13.643	-2.14336	0.673489	-3.18247	0.00146022	0.013693	Iqd4
AT3G55646	57.8112	-2.10991	0.468046	-4.5079	6.54722e-06	0.000149474
AT1G67260	25.1371	-2.09346	0.693384	-3.01919	0.00253456	0.0212023	TCP1	Encodes protein with TCP (TB1,CYC,PCF) domain which is likely to be involved in DNA binding and protein-protein interactions. Based on genome analysis, there is a 9-member gene family that possesses this domain in Arabidopsis. Orthologue of Antirrhinum gene CYCLOIDEA.
AT1G27940	399.12	-2.06862	0.208425	-9.92502	3.24043e-23	1.30607e-20	ABCB13
AT5G58770	1090.23	-2.05197	0.242292	-8.46901	2.47492e-17	5.32661e-15	AtcPT4
AT2G30670	17.6192	-2.01674	0.61233	-3.29355	0.000989325	0.0099688
AT2G28710	13.1035	-2.01018	0.619192	-3.24645	0.00116854	0.0114671
AT2G21650	44.0745	-1.99552	0.448534	-4.44899	8.62739e-06	0.00018824	ATRL2	RSM1 is a member of a small sub-family of single MYB transcription factors. Analysis of overexpressin lines indicate its involvement during early morphogenesis.
AT3G13540	37.3733	-1.97036	0.367994	-5.35431	8.58833e-08	3.45528e-06	ATMYB5	Encodes a member of the MYB family of transcriptional regulators. MYB5 act as a negative regulator of trichome branching and play a role in the correct formation of the seed coat and possibly the formation the underlying endosperm layers. Loss of function mutations have defects in seed coat mucilage and columella cells as well as trichome defects (smaller and reduced number of branches).
AT1G01600	812.455	-1.96876	0.195277	-10.0819	6.64464e-24	3.00609e-21	CYP86A4	Encodes a member of the CYP86A subfamily of cytochrome p450 genes. Expressed significantly at highest level in mature stems and flowers.
AT3G56220	73.6405	-1.95545	0.306622	-6.37742	1.80096e-10	1.46779e-08
AT3G09520	84.6883	-1.94938	0.303739	-6.41796	1.38111e-10	1.15971e-08	ATEXO70H4	A member of EXO70 gene family, putative exocyst subunits, conserved in land plants. Arabidopsis thaliana contains 23 putative EXO70 genes, which can be classified into eight clusters on the phylogenetic tree.
AT5G17350	22.97	-1.94881	0.552401	-3.52788	0.000418901	0.00501144
AT5G62730	44.4263	-1.93649	0.43292	-4.47309	7.70987e-06	0.000171944
AT5G11190	86.4437	-1.93546	0.248012	-7.80387	6.00357e-15	1.00867e-12	SHN2	encodes a member of the ERF (ethylene response factor) subfamily B-6 of ERF/AP2 transcription factor family. The protein contains one AP2 domain. There are 12 members in this subfamily including RAP2.11.
AT3G55710	178.113	-1.93386	0.323149	-5.98444	2.17138e-09	1.33338e-07
AT5G55720	354.975	-1.92649	0.216398	-8.90255	5.45765e-19	1.39063e-16
AT5G33370	2330.99	-1.92478	0.19114	-10.07	7.49414e-24	3.25745e-21	CUS2
AT4G31870	311.787	-1.89914	0.24336	-7.80382	6.00618e-15	1.00867e-12	ATGPX7	Encodes glutathione peroxidase.
AT2G26400	33.8157	-1.89262	0.449069	-4.21454	2.50286e-05	0.000473005	ARD	Encodes a protein predicted to belong to the acireductone dioxygenase (ARD/ARD)family.
AT3G26200	19.7701	-1.87705	0.626154	-2.99775	0.0027198	0.0223223	CYP71B22	putative cytochrome P450
AT2G25130	36.196	-1.85007	0.425506	-4.34794	1.3742e-05	0.000283643
AT2G21140	4425.85	-1.8381	0.147787	-12.4375	1.63499e-35	1.57585e-32	ATPRP2	Proline-rich protein expressed in expanding leaves, stems, flowers, and siliques.
AT5G17040	25.3299	-1.81807	0.545301	-3.33407	0.000855857	0.00889898
AT1G62760	20.4036	-1.81802	0.536982	-3.38563	0.000710162	0.00768319	AtPMEI10
AT4G28160	95.7601	-1.81196	0.255732	-7.08537	1.38673e-12	1.68907e-10
AT1G73325	47.3568	-1.79181	0.513872	-3.48688	0.000488695	0.00567193
AT1G27045	28.7786	-1.79042	0.468411	-3.82232	0.0001322	0.00190423	ATHB54
AT2G14580	151.933	-1.78614	0.37398	-4.77602	1.78798e-06	4.97503e-05	AtCAPE7	pathogenesis related protein, encodes a basic PR1-like protein. Expresses in flowers, roots, and not in leaves and responses to ethylene and methyl jasmonate. Salicylic acid represses gene expression.
AT1G09170	81.6747	-1.78458	0.279385	-6.38754	1.68575e-10	1.38407e-08
AT1G47370	121.33	-1.74599	0.272031	-6.41835	1.3776e-10	1.15971e-08	RBA1
AT3G18170	173.999	-1.73083	0.285968	-6.05254	1.4258e-09	9.18812e-08
AT1G02800	221.549	-1.73038	0.251668	-6.87565	6.17098e-12	6.57684e-10	ATCEL2	Encodes a protein with similarity to endo-1,4-b-glucanases and is a member of Glycoside Hydrolase Family 9. CEL2 is induced by nemotodes and is expressed in syncitia induced by Heterodera schachtii.May be involved in the development and function of syncitia.
AT2G33850	5240.31	-1.72854	0.159779	-10.8183	2.81889e-27	1.56223e-24	E6L1
AT1G79840	506.078	-1.72039	0.118522	-14.5154	9.68575e-48	1.43143e-44	GL2	Glabra 2, a homeodomain protein affects epidermal cell identity including trichomes, root hairs, and seed coat. It also down-regulates seed oil content. Expressed in atrichoblasts and required to suppress root hair development. Also expressed abundantly during early seed development. Directly regulated by WER.
AT3G10570	579.515	-1.7058	0.135484	-12.5904	2.38476e-36	2.51739e-33	CYP77A6	member of CYP77A
AT4G01230	18.1867	-1.70106	0.526329	-3.23194	0.00122955	0.0119599	RTNLB7
AT5G25880	258.303	-1.69054	0.205614	-8.22194	2.00234e-16	3.9989e-14	ATNADP-ME3	The malic enzyme (EC 1.1.1.40) encoded by the ATNADP-ME3 is presumably cytosolic and restricted in its expression by both developmental and cell-specific signals.
AT1G61560	90.5435	-1.689	0.266926	-6.32761	2.48988e-10	1.93669e-08	ATMLO6	A member of a large family of seven-transmembrane domain proteins specific to plants, homologs of the barley mildew resistance locus o (MLO) protein. The Arabidopsis genome contains 15 genes encoding MLO proteins, with localization in plasma membrane. Phylogenetic analysis revealed four clades of closely-related AtMLO genes. ATMLO6 belongs to the clade IV, with AtMLO2, AtMLO3 and AtMLO12. The gen…
AT3G11080	33.3301	-1.68865	0.437142	-3.86293	0.000112037	0.00165246	AtRLP35
AT3G52550	229.176	-1.68439	0.169003	-9.96663	2.13343e-23	8.92338e-21
AT1G25450	2180.25	-1.65575	0.14313	-11.5681	5.97682e-31	4.27401e-28	CER60	Encodes KCS5, a member of the 3-ketoacyl-CoA synthase family involved in the biosynthesis of VLCFA (very long chain fatty acids).
AT5G16570	107.491	-1.64997	0.288629	-5.71657	1.08698e-08	5.60374e-07	GLN1;4	Encodes a cytosolic glutamine synthetase, the enzyme has high affinity with substrate ammonium
AT3G61840	70.1067	-1.63819	0.264673	-6.18951	6.03534e-10	4.28819e-08
AT2G24190	158.16	-1.60397	0.247815	-6.47246	9.64198e-11	8.34935e-09	SDR2
AT4G11460	1210.83	-1.59775	0.155178	-10.2963	7.32501e-25	3.45491e-22	CRK30	Encodes a cysteine-rich receptor-like protein kinase.
AT1G30250	428.114	-1.57822	0.257378	-6.13194	8.68149e-10	5.84959e-08
AT5G60780	65.0471	-1.57813	0.375654	-4.20101	2.6573e-05	0.000499212	ATNRT2.3	member of High affinity nitrate transporter family
AT1G52770	131.856	-1.57233	0.3011	-5.22194	1.77057e-07	6.57452e-06
AT1G55940	108.347	-1.57125	0.250038	-6.28406	3.2985e-10	2.47868e-08	CYP708A1	member of CYP708A
AT2G35930	65.027	-1.5671	0.343867	-4.55728	5.18209e-06	0.000122339	AtPUB23	Encodes a cytoplasmically localized U-box domain containing E3 ubiquitin ligase that is involved in the response to water stress and acts as a negative regulator of PAMP-triggered immunity.
AT1G02065	136.695	-1.56362	0.232127	-6.73605	1.62748e-11	1.59637e-09	SPL8	Encodes an SBP-box gene, a member of the SPL gene family. Mutants are affected in micro- and megasporogenesis, trichome formation on sepals, and stamen filament elongation.
AT5G11260	336.693	-1.54238	0.205402	-7.50907	5.95498e-14	9.04178e-12	HY5	Basic leucine zipper (bZIP) transcription factor. Nuclear localization. Involved in light-regulated transcriptional activation of G-box-containing promoters. Negatively regulated by Cop1. Although cytokinins do not appear to affect the gene's promoter activity, they appear to stabilize the protein. HY5 plays a role in anthocyanin accumulation in far-red light and blue light, but not in red light …
AT1G69490	87.2688	-1.52851	0.324815	-4.70578	2.52892e-06	6.66601e-05	ANAC029	Encodes a member of the NAC transcription factor gene family. It is expressed in floral primordia and upregulated by AP3 and PI. Its expression is associated with leaf senescence.
AT5G09730	105.434	-1.52112	0.283093	-5.37321	7.73489e-08	3.15197e-06	ATBX3	encodes a protein similar to a beta-xylosidase located in the extracellular matrix. This is a member of glycosyl hydrolase family 3 and has six other closely related members.
AT3G59010	549.247	-1.51902	0.156024	-9.73581	2.1212e-22	8.24959e-20	PME35
AT1G04540	17.5668	-1.51498	0.548246	-2.76332	0.00572163	0.0401129
AT2G47880	175.207	-1.51087	0.180988	-8.34793	6.94726e-17	1.41291e-14	CEPD2
AT5G24850	370.715	-1.51022	0.162772	-9.27816	1.72427e-20	5.53964e-18	CRY3	Binds flavin adenine dinucleotide and DNA. It does not have photolyase activity, and it is likely to act as photoreceptor. Closely related to Synechocystis cryptochrome.
AT5G09300	296.249	-1.50802	0.208703	-7.22569	4.98561e-13	6.50123e-11
AT2G36970	222.975	-1.50695	0.229863	-6.55588	5.53143e-11	4.90483e-09
AT5G13930	5038.9	-1.50677	0.449119	-3.35496	0.000793769	0.00838657	ATCHS	Encodes chalcone synthase (CHS), a key enzyme involved in the biosynthesis of flavonoids. Required for the accumulation of purple anthocyanins in leaves and stems. Also involved in the regulation of auxin transport and the modulation of root gravitropism.
AT1G63710	573.019	-1.50314	0.205527	-7.31357	2.60146e-13	3.47404e-11	CYP86A7	Encodes a member of the CYP86A subfamily of cytochrome p450 genes. Expressed at highest level in mature stems and flowers.
AT4G14690	69.9513	-1.49833	0.364054	-4.11567	3.8605e-05	0.000677053	ELIP2	Encodes an early light-induced protein. ELIPs are thought not to be directly involved in the synthesis and assembly of specific photosynthetic complexes, but rather affect the biogenesis of all chlorophyll-binding complexes. A study (PMID 17553115) has shown that the chlorophyll synthesis pathway was downregulated as a result of constitutive ELIP2 expression, leading to decreased chlorophyll avai…
AT3G27970	23.1381	-1.48361	0.494371	-3.00101	0.00269088	0.0221423
AT1G65060	1143.84	-1.47153	0.199159	-7.38874	1.48222e-13	2.10627e-11	4CL3	encodes an isoform of 4-coumarate:CoA ligase (4CL), which is involved in the last step of the general phenylpropanoid pathway. mRNA levels are not induced in response to wounding or to fungal infection by P. parasitica. mRNA is expressed in flowers, to a lesser degree in mature leaves and siliques and marginally in seedling roots and bolting stems of mature plants. The catalytic efficiency was in…
AT2G44460	18.5892	-1.46979	0.496866	-2.95813	0.00309514	0.0248508	BGLU28
AT5G64667	92.6219	-1.46686	0.260568	-5.62947	1.80761e-08	8.75242e-07	IDL2	Similar to Inflorescence deficient in abscission (IDA). Involved in floral organ abscission.
AT1G64500	3243.94	-1.4379	0.210373	-6.83502	8.19933e-12	8.53346e-10
AT5G40330	200.591	-1.43692	0.194625	-7.38304	1.54721e-13	2.15714e-11	ATMYB23	Encodes a MYB gene that, when overexpressed ectopically, can induce ectopic trichome formation. It is a member of subgroup 15, together with WER and GL1. Members of this subgroup share a conserved motif of 19 amino acids in the putative transcription activation domain at the C-terminal end. The gene is expressed in leaves, stems, flowers, seeds and roots and quite strongly in trichomes. There is …
AT5G53200	108.131	-1.42098	0.307211	-4.62543	3.73824e-06	9.36806e-05	TRY
AT2G28190	11290.5	-1.42036	0.516941	-2.74763	0.0060028	0.0414661	AtSOD2	Encodes a chloroplastic copper/zinc superoxide dismutase CSD2 that can detoxify superoxide radicals. Its expression is affected by miR398-directed mRNA cleavage.
AT3G18235	19.7873	-1.40994	0.488765	-2.8847	0.00391791	0.0300112
AT1G75750	1431.27	-1.40865	0.133674	-10.538	5.77379e-26	2.90894e-23	GASA1	GA-responsive GAST1 protein homolog regulated by BR and GA antagonistically. Possibly involved in cell elongation based on expression data
AT5G04660	236.104	-1.4027	0.190717	-7.35488	1.91101e-13	2.63126e-11	CYP77A4	encodes a protein with cytochrome P450 domain
AT2G46140	206.444	-1.39332	0.186559	-7.46848	8.11256e-14	1.20698e-11	LEA27
AT4G14400	262.044	-1.39092	0.237847	-5.84796	4.97639e-09	2.77178e-07	ACD6	encodes a novel protein with putative ankyrin and transmembrane regions. It is a member of one of the largest uncharacterized gene families in higher plants. The gene is involved in resistance to Pseudomonas syringae.
AT5G08150	24.8627	-1.3787	0.48753	-2.82792	0.00468519	0.034471	SOB5	Encodes SOB5. Activation tagging lines accumulated higher level of cytokinin.
AT5G52340	47.073	-1.37245	0.347041	-3.95471	7.66269e-05	0.00120047	ATEXO70A2	A member of EXO70 gene family, putative exocyst subunits, conserved in land plants. Arabidopsis thaliana contains 23 putative EXO70 genes, which can be classified into eight clusters on the phylogenetic tree.
AT1G11112	140.702	-1.36375	0.21707	-6.28253	3.33107e-10	2.4947e-08
AT5G20670	158.475	-1.35156	0.245276	-5.51039	3.58033e-08	1.6331e-06
AT1G68390	39.7594	-1.34716	0.366633	-3.6744	0.000238413	0.00314031
AT5G56910	129.611	-1.34079	0.253624	-5.28655	1.24647e-07	4.83074e-06
AT5G17780	116.651	-1.34051	0.281661	-4.75928	1.94282e-06	5.32014e-05
AT5G67411	27.6645	-1.33323	0.478319	-2.78733	0.00531442	0.0377818
AT2G15020	2786.71	-1.32201	0.182851	-7.22999	4.83015e-13	6.33578e-11
AT5G19170	104.327	-1.31226	0.296031	-4.43284	9.29998e-06	0.000200938
AT1G02820	462.846	-1.30247	0.211496	-6.1584	7.34835e-10	5.09057e-08	AtLEA3
AT2G36885	1537.62	-1.29078	0.194032	-6.65242	2.88303e-11	2.7081e-09
AT3G21150	134.991	-1.28506	0.305739	-4.20314	2.63232e-05	0.000495638	AtBBX32	Encodes a protein with a B-box domain predicted to act as a transcription factor. Expression of the BBX32 gene is affected by monochromatic red light.
AT2G38110	496.112	-1.28244	0.14297	-8.96998	2.96571e-19	7.64464e-17	ATGPAT6	Encodes a protein with glycerol-3-phosphate acyltransferase activity.
AT2G35310	53.7807	-1.27977	0.32397	-3.95026	7.80652e-05	0.00121743	REM23
AT2G18120	113.467	-1.27709	0.229649	-5.56104	2.68172e-08	1.25155e-06	SRS4	A member of SHI gene family. Arabidopsis thaliana has ten members that encode proteins with a RING finger-like zinc finger motif. Despite being highly divergent in sequence, many of the SHI-related genes are partially redundant in function and synergistically promote gynoecium, stamen and leaf development in Arabidopsis.
AT5G14760	2474.89	-1.27087	0.18181	-6.9901	2.74691e-12	3.15821e-10	AO	At5g14760 encodes for L-aspartate oxidase involved in the early steps of NAD biosynthesis. In contrary to the EC 1.4.3.16 (l-aspartate oxidase - deaminating) the enzyme catalyzes the reaction L-aspartate + O2 = iminoaspartate (alpha-iminosuccinate) + H2O2
AT4G10120	7855.73	-1.27054	0.118059	-10.7619	5.21068e-27	2.81732e-24	ATSPS4F	Encodes a protein with putative sucrose-phosphate synthase activity.
AT3G14850	142.723	-1.27012	0.204702	-6.20474	5.4789e-10	3.93062e-08	TBL41	Encodes a member of the TBL (TRICHOME BIREFRINGENCE-LIKE) gene family containing a plant-specific DUF231 (domain of unknown function) domain. TBL gene family has 46 members, two of which (TBR/AT5G06700 and TBL3/AT5G01360) have been shown to be involved in the synthesis and deposition of secondary wall cellulose, presumably by influencing the esterification state of pectic polymers. A nomenclature…
AT1G06100	1226.11	-1.26013	0.163689	-7.69834	1.3785e-14	2.16727e-12
AT3G24460	1042.14	-1.2566	0.16619	-7.56125	3.99204e-14	6.14553e-12
AT2G32530	1461.53	-1.25647	0.125541	-10.0085	1.39922e-23	5.96499e-21	ATCSLB03	encodes a gene similar to cellulose synthase
AT4G13410	83.6065	-1.25168	0.35301	-3.54575	0.000391493	0.00474241	ATCSLA15	encodes a gene similar to cellulose synthase
AT3G01140	845.585	-1.248	0.110329	-11.3116	1.14965e-29	7.28153e-27	AtMYB106	Encodes a MIXTA-like MYB gene NOECK (NOK). Loss of function mutations show an increased number of branchpoints in leaf trichomes suggesting a role in negative regulation of trichome branching.
AT1G04660	37.7566	-1.2457	0.437431	-2.84777	0.00440271	0.0329393
AT2G03520	34.6932	-1.23029	0.411093	-2.99274	0.00276489	0.0226504	ATUPS4	Encodes AtUPS4, a member of the Arabidopsis ureide permease family.
AT1G23520	42.2318	-1.22822	0.338784	-3.62539	0.000288531	0.00370792
AT1G33930	70.6369	-1.22714	0.299681	-4.09483	4.22483e-05	0.00072955	IAN6
AT5G15600	219.351	-1.21949	0.184623	-6.60531	3.96684e-11	3.60397e-09	SP1L4	SPIRAL1-LIKE4 belongs to a six-member gene family in Arabidopsis; all members share high sequence similarity in amino- and carboxy-terminal regions. Regulates cortical microtubule organization. Mutant plants exhibit altered patterns of root, leaf and petal growth as a result of defective anisotropic cell expansion.
AT4G27360	86.5811	-1.21801	0.278087	-4.37997	1.18697e-05	0.000250122
AT4G27030	1850.9	-1.20746	0.147341	-8.19501	2.50578e-16	4.95966e-14	FAD4	Encodes an unusual palmitate desaturase that is highly substrate specific. It introduces a delta-3 trans double bond at palmitate at the sn-2 position of phosphatidylglycerol.
AT2G35700	147.66	-1.20612	0.206269	-5.84731	4.996e-09	2.77572e-07	ATERF38	encodes a member of the DREB subfamily A-4 of ERF/AP2 transcription factor family. The protein contains one AP2 domain. There are 17 members in this subfamily including TINY. Thought to be involved in secondary cell wall metabolism.
AT5G37550	72.3313	-1.20605	0.307061	-3.92773	8.5753e-05	0.00132196
AT2G47370	384.872	-1.201	0.201689	-5.95474	2.60493e-09	1.58125e-07
AT1G11850	1486.29	-1.19311	0.131646	-9.06297	1.26946e-19	3.39054e-17
AT5G54130	2167.86	-1.19117	0.17857	-6.67061	2.54742e-11	2.42366e-09
AT3G22235	67.6322	-1.18591	0.371962	-3.18827	0.00143128	0.0134786	AthCYSTM8
AT5G58760	337.8	-1.18409	0.158089	-7.49005	6.88458e-14	1.0312e-11	DDB2	Encodes a DDB1a interacting protein DDB2 required for UV-B tolerance and genomic integrity.
AT1G75250	53.0679	-1.17919	0.352178	-3.34829	0.00081311	0.00854672	ATRL6
AT2G35770	33.5782	-1.17821	0.367803	-3.20338	0.00135823	0.0129335	scpl28
AT5G07990	157.841	-1.17711	0.325293	-3.61861	0.000296192	0.00378661	CYP75B1	Required for flavonoid 3' hydroxylase activity.
AT5G14070	59.3874	-1.17232	0.31784	-3.68841	0.000225664	0.00299731	ROXY2	Encodes glutaredoxin ROXY2. ROXY2, together with ROXY1 (AT3G02000), controls anther development. roxy1 roxy2 double mutants are sterile and do not produce pollen.
AT1G48745	427.116	-1.16925	0.182412	-6.40994	1.45577e-10	1.20867e-08
AT4G38950	2255.78	-1.16578	0.125229	-9.30916	1.28851e-20	4.39441e-18
AT3G15270	60.4113	-1.16572	0.302843	-3.84927	0.000118472	0.0017334	SPL5	Encodes a member of the SPL (squamosa-promoter binding protein-like)gene family, a novel gene family encoding DNA binding proteins and putative transcription factors. Contains the SBP-box, which encodes the SBP-domain, required and sufficient for interaction with DNA. It is involved in regulation of flowering and vegetative phase change. Its temporal expression is regulated by the microRNA miR156…
AT3G24463	87.1969	-1.16112	0.349817	-3.31922	0.000902693	0.00926002
AT1G67865	125.853	-1.15482	0.297107	-3.88687	0.000101544	0.00151788
AT3G21460	225.566	-1.15458	0.198978	-5.80257	6.53064e-09	3.54831e-07	ROXY3
AT3G22840	117.966	-1.15313	0.303494	-3.79951	0.000144982	0.0020576	ELIP	Encodes an early light-inducible protein.
AT1G20470	214.478	-1.15127	0.308825	-3.72791	0.000193073	0.00261457	SAUR60
AT2G28305	622.837	-1.14758	0.115964	-9.896	4.33273e-23	1.71514e-20	ATLOG1
AT1G33560	95.1618	-1.14355	0.259785	-4.40189	1.07314e-05	0.000228964	ADR1	Encodes a NBS-LRR disease resistance protein that possesses N-terminal kinase subdomains. Activation tagged mutant of ADR1 showed elevated levels of SA and reactive oxygen species in addition to number of defense gene transcripts. Exhibits resistance to number of microbial pathogens.
AT4G25990	389.855	-1.1421	0.193437	-5.90425	3.54254e-09	2.08305e-07	CIL	chloroplast import apparatus CIA2-like. CIA2 is a transcription factor which upregulates chloroplast translocon genes
AT1G08830	4824.08	-1.14081	0.197232	-5.78411	7.28955e-09	3.9222e-07	AtSOD1	Encodes a cytosolic copper/zinc superoxide dismutase CSD1 that can detoxify superoxide radicals. Its expression is affected by miR398-directed mRNA cleavage. Regulated by biotic and abiotic stress.
AT1G18193	42.5229	-1.13913	0.351105	-3.24442	0.00117692	0.0115442
AT2G43520	129	-1.13842	0.283549	-4.01489	5.94742e-05	0.000974446	ATTI2	Encodes putative trypsin inhibitor protein which may function in defense against herbivory. Member of the defensin-like (DEFL) family.
AT5G52882	1467.25	-1.13522	0.16218	-6.99976	2.56398e-12	2.99149e-10
AT1G08477	29.9909	-1.13468	0.413452	-2.7444	0.00606219	0.0418068
AT1G74890	490.388	-1.13318	0.17573	-6.44841	1.13027e-10	9.67407e-09	ARR15	Encodes a nuclear response regulator that acts as a negative regulator in cytokinin-mediated signal transduction. Transcript accumulates in leaves and roots in response to cytokinin treatment.
AT1G48470	109.173	-1.13217	0.275453	-4.11021	3.95294e-05	0.000691623	GLN1;5	Encodes cytosolic glutamine synthase isozyme. Expression of mRNA is not detectable in roots.
AT5G42760	1059.2	-1.1154	0.176535	-6.3183	2.64456e-10	2.04267e-08
AT1G09240	370.415	-1.11346	0.176161	-6.32068	2.60411e-10	2.01846e-08	ATNAS3	Encodes a nicotianamine synthase.
AT4G26850	21893.6	-1.11228	0.11533	-9.64439	5.19214e-22	1.91832e-19	GGP	Encodes a novel protein involved in ascorbate biosynthesis, which was shown to catalyze the transfer of GMP from GDP-galactose to a variety of hexose-1-phosphate acceptors. Recessive mutation has a reduced amount of vitamin C, lower level of non-photochemical quenching, and reduced rate of conversion of violaxanthin to zeaxanthin in high light.
AT2G16490	75.4993	-1.10983	0.319723	-3.47121	0.000518114	0.00595724
AT3G57157	234.501	-1.1063	0.181797	-6.08535	1.16238e-09	7.64616e-08
AT5G40210	39.0623	-1.10316	0.37802	-2.91825	0.00352	0.0275243	UMAMIT42
AT5G66740	276.56	-1.10204	0.239169	-4.60779	4.06973e-06	0.000100221	BDR8
AT3G21560	1979.07	-1.10141	0.149117	-7.38618	1.51111e-13	2.13365e-11	BRT1	Encodes a protein with sinapic acid:UDP-glucose glucosyltransferase activity. Mutants defective in this gene are hyper-fluorescent (which accumulate in their trichomes a compound that is likely to be 3',5'-dimethoxynaringenin chalcone or sinapoyltriacetic acid lactone, potential products of the concerted action of 4-coumarate CoA ligase and chalcone synthase on sinapic acid).
AT4G00050	672.784	-1.1012	0.18642	-5.90706	3.48274e-09	2.05881e-07	PIF8
AT4G35090	76481.5	-1.10114	0.13788	-7.98623	1.39125e-15	2.57011e-13	CAT2	Encodes a peroxisomal catalase, highly expressed in bolts and leaves. mRNA expression patterns show circadian regulation with mRNA levels being high in the subjective early morning. Loss of function mutations have increased H2O2 levels and increased H2O2 sensitivity. Mutants accumulate more toxic ions yet show decreased sensitivity to Li+. This decreased sensitivity is most likely due to an insen…
AT3G16670	919.742	-1.09801	0.398268	-2.75695	0.00583427	0.0406583
AT4G26950	151.521	-1.09154	0.204755	-5.33097	9.76891e-08	3.87401e-06
AT4G15480	138.699	-1.08558	0.230339	-4.71299	2.44102e-06	6.46507e-05	UGT84A1	Encodes a protein that might have sinapic acid:UDP-glucose glucosyltransferase activity.
AT5G55930	113.176	-1.08491	0.242423	-4.47528	7.63102e-06	0.000170529	ATOPT1	oligopeptide transporter
AT2G26520	42.3414	-1.08293	0.332158	-3.26029	0.00111297	0.0110046
AT4G16690	520.983	-1.08258	0.182867	-5.92003	3.21885e-09	1.9079e-07	ATMES16	Encodes a protein shown to have carboxylesterase activity, methyl IAA esterase activity, and methyl jasmonate esterase activity in vitro. This protein does not act on MeSA, MeGA4, or MEGA9 in vitro. Although MES16 is similar to MES17, a MeIAA hydrolase, two mes16 mutant lines (SALK_151578) and (SALK_139756) do not show altered sensitivity to MeIAA in root growth assays. MES16 transcripts appear t…
AT5G59050	445.404	-1.08052	0.154747	-6.98249	2.89994e-12	3.3137e-10
AT2G38995	327.436	-1.0796	0.160081	-6.7441	1.53976e-11	1.51704e-09
AT4G37400	45.0059	-1.07387	0.335898	-3.19703	0.00138851	0.0131709	CYP81F3	member of CYP81F
AT5G19240	1542.89	-1.06537	0.152415	-6.98996	2.74961e-12	3.15821e-10
AT1G78030	69.6908	-1.06433	0.333866	-3.1879	0.00143309	0.0134842
AT5G15850	2152.44	-1.05701	0.171675	-6.15707	7.41051e-10	5.11764e-08	ATCOL1	Homologous to the flowering-time gene CONSTANS.
AT4G13560	1878.66	-1.05564	0.176092	-5.99483	2.03695e-09	1.26132e-07	UNE15
AT4G29020	1715.21	-1.05447	0.157598	-6.69084	2.21887e-11	2.12017e-09
AT1G06000	1698.35	-1.05336	0.185182	-5.68824	1.28354e-08	6.48144e-07	UGT89C1	encodes a flavonol-7-O-rhamnosyltransferase involved in the formation of rhamnosylated flavonols
AT3G46650	175.042	-1.04992	0.222349	-4.72192	2.33623e-06	6.24723e-05
AT3G51240	1315.62	-1.04788	0.193951	-5.40281	6.5606e-08	2.77549e-06	F3'H	Encodes flavanone 3-hydroxylase that is coordinately expressed with chalcone synthase and chalcone isomerases. Regulates flavonoid biosynthesis.
AT3G56290	3692.62	-1.04475	0.137163	-7.61685	2.59935e-14	4.02953e-12
AT1G37130	39450.8	-1.04145	0.151272	-6.88461	5.79454e-12	6.21521e-10	ATNR2	Identified as a mutant resistant to chlorate. Encodes nitrate reductase structural gene. Involved in nitrate assimilation. Has nitrate reductase activity. Up-regulated by the fungus P. indica. Binds transcription factor At2g35940.
AT2G38870	581.589	-1.04019	0.148737	-6.99344	2.68217e-12	3.11301e-10		Predicted to encode a PR (pathogenesis-related) peptide that belongs to the PR-6 proteinase inhibitor family. Six putative PR-6-type protein encoding genes are found in Arabidopsis: At2g38900, At2g38870, At5g43570, At5g43580, At3g50020 and At3g46860.
AT5G17300	2156.51	-1.0366	0.190222	-5.44943	5.05306e-08	2.1964e-06	RVE1	Myb-like transcription factor that regulates hypocotyl growth by regulating free auxin levels in a time-of-day specific manner.
AT4G03500	323.187	-1.03567	0.222273	-4.65945	3.1705e-06	8.12527e-05
AT1G12100	29.8103	-1.0343	0.383496	-2.69704	0.00699591	0.0465303
AT4G08290	218.854	-1.03034	0.346682	-2.97202	0.00295849	0.0239532	UMAMIT20
AT5G16080	119.035	-1.02842	0.290697	-3.53777	0.000403523	0.00485553	AtCXE17
AT2G45900	229.353	-1.02769	0.223715	-4.59376	4.35337e-06	0.000105818	TRM13
AT5G58570	51.92	-1.02245	0.3243	-3.15279	0.00161721	0.0148756
AT5G59340	111.835	-1.02179	0.246774	-4.1406	3.46394e-05	0.000617636	WOX2	Encodes a WUSCHEL-related homeobox gene family member with 65 amino acids in its homeodomain. Proteins in this family contain a sequence of eight residues (TLPLFPMH) downstream of the homeodomain called the WUS box. WOX2 has a putative Zinc finger domain downstream of the homeodomain. Transcripts are expressed in the egg cell, the zygote and the apical cell lineage and are reduced in met3-1 early…
AT3G52360	765.869	-1.0214	0.128638	-7.94011	2.02001e-15	3.61126e-13
AT1G68440	1754.82	-1.01361	0.173785	-5.83254	5.45904e-09	2.99544e-07
AT5G55570	1455.8	-1.01242	0.177858	-5.69227	1.25358e-08	6.34463e-07
AT2G33510	375.811	-1.01219	0.158775	-6.37497	1.82996e-10	1.48053e-08	CFL1
AT1G74810	74.8468	-1.01105	0.370841	-2.72637	0.00640356	0.0435843	BOR5
AT1G57770	1200.06	-1.00829	0.108582	-9.28596	1.60253e-20	5.22425e-18
AT4G37560	992.083	-1.00778	0.114073	-8.83457	1.00487e-18	2.4751e-16	IAMH2
AT5G54510	2218.28	1.00045	0.200571	4.988	6.10076e-07	1.93039e-05	DFL1	Encodes an IAA-amido synthase that conjugates Ala, Asp, Phe, and Trp to auxin. Lines overexpressing this gene accumulate IAA-ASP and are hypersensitive to several auxins. Identified as a dominant mutation that displays shorter hypocotyls in light grown plants when compared to wild type siblings. Protein is similar to auxin inducible gene from pea (GH3).
AT1G16110	63.7641	1.00312	0.333663	3.00638	0.00264378	0.0219011	WAKL6	WAK-like kinase
AT1G15580	178.891	1.00748	0.187174	5.38258	7.34241e-08	3.03103e-06	ATAUX2-27	auxin induced protein
AT1G49320	165.377	1.00992	0.175015	5.77049	7.90435e-09	4.23245e-07	ATUSPL1	Encodes USPL1, a BURP domain protein targeted to the protein storage vacuoles. Overexpression of USPL1 affects seed development, protein storage vacuoles and lipid vesicles morphology and function.
AT1G78190	85.8929	1.01183	0.25187	4.01727	5.8876e-05	0.000967504	AtTRM112a
AT5G02220	39.9348	1.01298	0.342418	2.95832	0.00309326	0.0248447	SMR4
AT5G18060	343.723	1.01958	0.24534	4.15577	3.24195e-05	0.000586195	SAUR23
AT5G23810	66.6293	1.02072	0.336059	3.03731	0.00238697	0.020297	AAP7	Encodes nonfunctional amino acid transporter. AAP7 is the most distantly related member of the AAP family, a group of well characterized amino acid transporters within the ATF1 superfamily. Expression of this gene has not been detected with RNA gel blots or promoter GUS studies.
AT5G14580	463.364	1.02097	0.154094	6.62562	3.45786e-11	3.18065e-09
AT3G21770	746.346	1.0265	0.119401	8.59712	8.17382e-18	1.88747e-15
AT3G28857	114.334	1.0287	0.239832	4.28926	1.79271e-05	0.000358994	PRE5
AT2G42870	180.098	1.03122	0.294048	3.50698	0.000453228	0.00534423	HLH1	Encodes PHYTOCHROME RAPIDLY REGULATED1 (PAR1), an atypical basic helix-loop-helix (bHLP) protein. Closely related to PAR2 (At3g58850). Up regulated after simulated shade perception. Acts in the nucleus to control plant development and as a negative regulator of shade avoidance response. Functions as transcriptional repressor of auxin-responsive genes SAUR15 (AT4G38850) and SAUR68 (AT1G29510).
AT5G05640	41.1079	1.03152	0.374527	2.75419	0.00588377	0.0409261
AT5G60730	137.46	1.03388	0.234161	4.41524	1.00897e-05	0.000216524	AtGET3c
AT4G16780	368.495	1.03445	0.245161	4.21948	2.44869e-05	0.00046435	ATHB-2	Encodes a homeodomain-leucine zipper protein that is rapidly and strongly induced by changes in the ratio of red to far-red light. It is also involved in cell expansion and cell proliferation and in the response to auxin.
AT4G34600	85.0632	1.03603	0.277821	3.72912	0.000192149	0.00260524	CIF2
AT2G17500	257.576	1.03631	0.191873	5.40102	6.62642e-08	2.79799e-06	PILS5
AT3G59270	55.5707	1.03724	0.289061	3.58829	0.000332855	0.00414768
AT5G10770	479.025	1.03932	0.216132	4.80874	1.51883e-06	4.30556e-05
AT1G05730	77.0822	1.03956	0.320138	3.24723	0.00116534	0.0114408
AT2G18000	52.397	1.04013	0.297129	3.5006	0.000464218	0.00544486	TAF14
AT3G59200	57.7257	1.04187	0.309477	3.36655	0.000761145	0.00811205
AT2G36890	41.6512	1.04283	0.359949	2.89717	0.0037655	0.0290646	ATMYB38	Putative homolog of the Blind gene in tomato. Together with RAX1 and RAX3 belong to the class R2R3 MYB genes; encoded by the Myb-like transcription factor MYB38, regulates axillary meristem formation.
AT2G32300	129.547	1.04291	0.239741	4.35016	1.36039e-05	0.000281578	UCC1	Encodes a uclacyanin, a protein precursor that is closely related to precursors of stellacyanins and a blue copper protein from pea pods.
AT4G02290	1253.78	1.04391	0.162797	6.41233	1.43313e-10	1.19435e-08	AtGH9B13
AT5G16360	77.8959	1.04432	0.305998	3.41283	0.000642918	0.00706605
AT1G06080	353.289	1.0457	0.205456	5.08963	3.5876e-07	1.22166e-05	ADS1	homologous to delta 9 acyl-lipid desaturases of cyanobacteria and acyl-CoA desaturases of yeast and mammals. expression down-regulated by cold temperature.
AT1G33970	1583.67	1.04717	0.391545	2.67445	0.00748526	0.0491508	IAN9
AT4G20110	103.282	1.0494	0.276828	3.79082	0.000150151	0.00211336	BP80-3;1
AT1G11070	334.56	1.05182	0.231695	4.53966	5.63447e-06	0.000131895
AT3G42800	188.844	1.05576	0.309498	3.41121	0.000646754	0.00710117
AT1G29420	40.3709	1.05732	0.384175	2.75218	0.00591996	0.0411133	SAUR61
AT4G08770	45.1274	1.06836	0.385129	2.77402	0.00553678	0.0390641	Prx37
AT4G34770	192.301	1.06939	0.219321	4.87593	1.08298e-06	3.20526e-05	SAUR1
AT3G16430	388.021	1.07139	0.188214	5.69243	1.25245e-08	6.34463e-07	JAL31
AT4G27260	512.018	1.07596	0.18304	5.87827	4.14576e-09	2.3871e-07	GH3.5	encodes an IAA-amido synthase that conjugates Asp and other amino acids to auxin in vitro. Lines carrying insertions in this gene are hypersensitive to auxin.
AT3G26170	76.9712	1.07603	0.322822	3.3332	0.000858543	0.00891057	CYP71B19	putative cytochrome P450
AT2G23170	429.976	1.07717	0.253812	4.24397	2.19599e-05	0.000424417	GH3.3	encodes an IAA-amido synthase that conjugates Asp and other amino acids to auxin in vitro.
AT5G10100	56.0423	1.07731	0.364118	2.95867	0.00308973	0.0248253	TPPI
AT2G43535	554.504	1.07935	0.201138	5.3662	8.04117e-08	3.25603e-06		Encodes a defensin-like (DEFL) family protein.
AT4G30090	57.135	1.08014	0.277252	3.89589	9.78386e-05	0.00147364
AT5G51780	84.5215	1.0832	0.26915	4.02453	5.70883e-05	0.000944428	bHLH
AT3G18610	351.067	1.08925	0.128558	8.47277	2.39623e-17	5.26997e-15	ATNUC-L2	Encodes ATNUC-L2 (NUCLEOLIN LIKE 2).
AT4G01920	48.4392	1.09379	0.31255	3.49956	0.000466029	0.00546033
AT2G20835	112.952	1.09889	0.269647	4.0753	4.59547e-05	0.000781829
AT4G29270	234.576	1.10084	0.279504	3.93855	8.19764e-05	0.00126903
AT4G22390	100.857	1.10259	0.225389	4.89196	9.98382e-07	2.98277e-05
AT3G45430	29.9281	1.10494	0.381747	2.89444	0.00379839	0.0292981	LecRK-I.5
AT2G18500	39.6393	1.10706	0.364565	3.03666	0.00239214	0.0203254	ATOFP7
AT4G25020	50.1349	1.10795	0.305217	3.63003	0.000283391	0.00365671
AT4G34400	32.4845	1.11404	0.396711	2.80819	0.00498205	0.0360333	TFS1
AT1G69570	194.723	1.11433	0.302942	3.67837	0.000234731	0.00310809	CDF5
AT2G29490	94.2011	1.11515	0.265691	4.19719	2.7025e-05	0.000505988	ATGSTU1	Encodes glutathione transferase belonging to the tau class of GSTs. Naming convention according to Wagner et al. (2002).
AT1G71200	46.9958	1.11853	0.337412	3.31501	0.000916389	0.00937476	bHLH160
AT4G04565	76.3681	1.11933	0.277908	4.02769	5.63274e-05	0.000934328
AT2G21640	163.378	1.1204	0.220395	5.08361	3.70319e-07	1.25523e-05		Encodes a protein of unknown function that is a marker for oxidative stress response.
AT5G17100	147.972	1.12517	0.192606	5.8418	5.16384e-09	2.84756e-07
AT2G43150	2318.49	1.12568	0.169601	6.63722	3.19651e-11	2.97732e-09	EXT21
AT2G18600	220.109	1.126	0.16178	6.96009	3.40064e-12	3.84251e-10
AT5G06860	350.954	1.1274	0.227074	4.96488	6.87424e-07	2.14028e-05	ATPGIP1	Encodes a polygalacturonase inhibiting protein involved in defense response. PGIPs inhibit the function of cell wall pectin degrading enzymes such as those produced by fungal pathogens. PGIP1 is induced by fungal infection.
AT3G15357	91.2615	1.12827	0.253806	4.4454	8.77296e-06	0.00019104
AT2G03200	65.7162	1.12997	0.350472	3.22415	0.00126348	0.0122148	ASPR1
AT4G35060	210.478	1.13649	0.199199	5.70531	1.16129e-08	5.94537e-07	AtHMP39
AT2G47680	406.458	1.14009	0.125576	9.07886	1.09718e-19	3.00275e-17
AT2G11810	49.0627	1.1419	0.404977	2.81966	0.00480749	0.0351841	ATMGD3	MGD3 is the major enzyme for galactolipid metabolism during phosphate starvation. Does not contribute to galactolipid synthesis under P1-sufficient conditions.
AT5G17110	60.095	1.14312	0.31431	3.63692	0.000275923	0.0035749
AT4G28560	56.9473	1.14795	0.355373	3.23025	0.0012368	0.0119988	RIC7	encodes a member of a novel protein family that contains contain a CRIB (for Cdc42/Rac-interactive binding) motif required for their specific interaction with GTP-bound Rop1 (plant-specific Rho GTPase). Most similar to RIC6 and RIC8 (subfamily group II). Gene is expressed in all tissues examined.
AT3G22240	39.348	1.15889	0.432619	2.67878	0.00738918	0.0486785	AthCYSTM9
AT5G07060	37.7303	1.16353	0.372262	3.12557	0.00177459	0.0160437	MAC5C
AT4G36105	33.8649	1.1646	0.370188	3.14598	0.00165532	0.0151633
AT4G15610	162.396	1.17979	0.39769	2.96662	0.00301095	0.0243069	CASPL1D1
AT2G18010	51.847	1.18073	0.383507	3.07876	0.00207865	0.0182349	SAUR10
AT5G24280	839.633	1.18151	0.101404	11.6516	2.25207e-31	1.66413e-28	GMI1
AT1G71380	29.508	1.18229	0.417403	2.8325	0.00461854	0.0341621	ATCEL3
AT1G14120	267.391	1.19223	0.162602	7.33222	2.26364e-13	3.07855e-11	AtDAO2
AT1G26780	43.4736	1.19237	0.357778	3.33272	0.000860015	0.00891713	AtMYB117	Encodes LOF1 (LATERAL ORGAN FUSION1), a MYB-domain transcription factor expressed in organ boundaries. Functions in boundary specification, meristem initiation and maintenance, and organ patterning. Also see LOF2 (At1g69560).
AT1G71740	27.8076	1.1944	0.425835	2.80485	0.00503398	0.0363406
AT2G44080	162.501	1.19793	0.222654	5.38021	7.4398e-08	3.06553e-06	ARL	Encodes ARL, a gene similar to ARGOS involved in cell expansion-dependent organ growth. Upregulated by brassinosteroid. Acts downstream of BRI1.
AT5G47240	806.167	1.1996	0.250436	4.79006	1.66733e-06	4.68458e-05	atnudt8
AT1G22980	39.2154	1.20254	0.351028	3.42576	0.000613072	0.00682125
AT3G42725	89.665	1.20485	0.253651	4.75004	2.03381e-06	5.53875e-05
AT1G57590	111.594	1.20489	0.334814	3.59868	0.000319831	0.00402612	AtPAE2
AT1G30650	75.9161	1.20883	0.308623	3.91685	8.97149e-05	0.00137253	AR411	member of WRKY Transcription Factor; Group II-e
AT2G38790	240.254	1.21019	0.366217	3.30458	0.000951193	0.0096992
AT5G37478	28.3863	1.21147	0.430604	2.81342	0.00490176	0.035662	TPXL6
AT5G41590	56.5037	1.21558	0.291156	4.17501	2.97978e-05	0.000547273
AT5G10140	156.393	1.21838	0.230499	5.28584	1.25131e-07	4.84102e-06	AGL25	MADS-box protein encoded by FLOWERING LOCUS C - transcription factor that functions as a repressor of floral transition and contributes to temperature compensation of the circadian clock. Expression is downregulated during cold treatment. Vernalization, FRI and the autonomous pathway all influence the state of FLC chromatin. Both maternal and paternal alleles are reset by vernalization, but their…
AT1G66020	28.3533	1.22175	0.407421	2.99875	0.00271092	0.0222666	TPS26
AT3G24020	62.6215	1.22299	0.300024	4.07631	4.57569e-05	0.00077966
AT5G05390	31.2327	1.2277	0.399494	3.07313	0.00211825	0.0185017	LAC12	putative laccase, a member of laccase family of genes (17 members in Arabidopsis).
AT1G13710	333.645	1.23099	0.21038	5.85125	4.879e-09	2.73817e-07	CYP78A5	Encodes the cytochrome P450 CYP78A5 monooxygenase. Contributes to the generation of a growth-stimulating signal distinct from the classical phytohormones that prevents proliferation arrest, promoting organ growth.
AT2G35160	100.37	1.23323	0.220571	5.59108	2.25658e-08	1.06661e-06	SGD9	Encodes SU(var)3-9 homologue 5 (SUVH5). SUVH5 has histone methyltransferase (MTase) activity in vitro and contributes to the maintenance of H3 mK9 (methylation of histone H3 at Lys-9) and CMT3-mediated non-CG methylation in vivo. This is a member of a subfamily of SET proteins that shares a conserved SRA domain.
AT2G27370	28.7098	1.23347	0.405029	3.04538	0.00232389	0.0198826	CASP3
AT3G09260	20839.2	1.23373	0.101831	12.1155	8.74171e-34	7.75145e-31	BGLU23	Encodes beta-glucosidase.The major constituent of ER bodies. One of the most abundant proteins in Arabidopsis seedlings. Exist in an soluble (inactive) and non-soluble (active) form, most probably formed in a polymerization process. Involved in the mutualistic interaction between Arabidopsis and the endophytic fungus Piriformospora indica.
AT5G53980	84.935	1.23389	0.308538	3.99914	6.35727e-05	0.00102717	ATHB52	Encodes a homeodomain leucine zipper class I (HD-Zip I) protein.
AT2G18193	105.8	1.23558	0.230953	5.34989	8.80063e-08	3.52789e-06
AT5G07322	29.7172	1.23644	0.40171	3.07795	0.00208431	0.0182701
AT3G53235	46.8854	1.24077	0.36905	3.36206	0.000773627	0.00821742
AT1G67265	77.5405	1.24447	0.454	2.74113	0.00612287	0.0421397	DVL3
AT1G59670	29.7453	1.24605	0.413117	3.01623	0.00255942	0.0213298	ATGSTU15	Encodes glutathione transferase belonging to the tau class of GSTs. Naming convention according to Wagner et al. (2002).
AT3G10910	216.473	1.25873	0.277107	4.54238	5.56234e-06	0.000130483	ATL72
AT5G08445	33.0686	1.2604	0.408615	3.08456	0.00203855	0.017947
AT4G03320	128.584	1.26209	0.211344	5.97172	2.34768e-09	1.4337e-07	AtTic20-IV
AT4G01335	98.9882	1.26874	0.3525	3.59925	0.000319131	0.00401959
AT5G39850	627.064	1.27694	0.139004	9.1864	4.06216e-20	1.20067e-17
AT4G13235	26.304	1.27731	0.429771	2.97207	0.002958	0.0239532	EDA21	Encodes a defensin-like (DEFL) family protein.
AT5G41040	197.545	1.28168	0.176692	7.25374	4.05412e-13	5.34951e-11	ASFT	Encodes a feruloyl-CoA transferase required for suberin synthesis. Has feruloyl-CoA-dependent feruloyl transferase activity towards substrates with a primary alcohol.
AT2G16990	465.11	1.28331	0.288357	4.45044	8.56954e-06	0.000187532
AT5G44550	150.742	1.29125	0.318696	4.05168	5.08507e-05	0.00085528	CASPL1B1
AT4G20390	42.5466	1.29496	0.476829	2.71577	0.00661228	0.0446605	CASPL1B2
AT1G02900	85.9028	1.30358	0.261687	4.98146	6.31058e-07	1.98712e-05	ATRALF1	Member of a diversely expressed predicted peptide family showing sequence similarity to tobacco Rapid Alkalinization Factor (RALF), and is believed to play an essential role in the physiology of Arabidopsis. Consists of a single exon and is characterized by a conserved C-terminal motif and N-terminal signal peptide. Mediates Ca2+-dependent signaling.
AT4G01680	265.612	1.30524	0.182661	7.1457	8.9536e-13	1.10885e-10	AtMYB55	Encodes a putative transcription factor (MYB55).
AT4G14465	115.574	1.3074	0.28702	4.55508	5.23653e-06	0.000123362	AHL20
AT1G18400	370.91	1.31061	0.263919	4.96595	6.83665e-07	2.13759e-05	BEE1
AT1G30190	26.9331	1.31112	0.434796	3.01548	0.00256575	0.0213344
AT3G41768	9177.32	1.31298	0.155923	8.42066	3.74378e-17	7.90402e-15
AT4G38825	112.173	1.31334	0.263461	4.98497	6.19701e-07	1.95413e-05	SAUR13
AT2G29130	105.771	1.31653	0.313266	4.20261	2.6386e-05	0.000496119	ATLAC2	putative laccase, knockout mutant had reduced root elongation under PEG-induced dehydration
AT3G24780	55.5704	1.3172	0.312084	4.22066	2.43592e-05	0.00046272
AT3G09415	142.476	1.3184	0.206976	6.36983	1.89236e-10	1.51444e-08
AT3G51440	23.317	1.32643	0.445901	2.97472	0.00293253	0.0237865
AT4G28040	74.8626	1.33014	0.439017	3.0298	0.00244713	0.020658	UMAMIT33
AT5G08600	78.3737	1.33291	0.252581	5.27716	1.31201e-07	5.04943e-06
AT5G38200	200.22	1.33326	0.232053	5.74548	9.16599e-09	4.81497e-07
AT4G13660	67.4719	1.33847	0.340807	3.92734	8.58911e-05	0.00132225	ATPRR2	Encodes a pinoresinol reductase involved in lignan biosynthesis. Expressed strongly in roots and less strongly in stems. Shows preference for pinoresinol and not lariciresinol.
AT4G19810	105.829	1.33882	0.333484	4.01466	5.95324e-05	0.000974679	ChiC
AT5G26340	355.676	1.3411	0.221425	6.05666	1.38974e-09	9.03452e-08	ATSTP13	Encodes a protein with high affinity, hexose-specific/H+ symporter activity. The activity of the transporter appears to be negatively regulated by phosphorylation. Importantly, microarray analysis, as well as the study of the expression of this gene in mutants involved in programmed cell death (PCD) demonstrated a tight correlation between this gene's expression and PCD.
AT5G12940	780.257	1.34123	0.260079	5.157	2.50931e-07	8.88602e-06
AT1G09540	56.7845	1.34448	0.321343	4.18395	2.86485e-05	0.000531003	ATMYB61	Encodes putative transcription factor. Mutants lack of mucilage extrusion from the seeds during imbibition. Reduced quantities of mucilage are deposited during the development of the seed coat epidermis in myb61 mutants. Expressed in guard cells,loss of function mutations show an increase in stomatal pore opening suggesting a role in ABA independent regulation of stomatal pore size.
AT4G33550	341.244	1.34507	0.266965	5.03837	4.69525e-07	1.54199e-05
AT2G37870	220.77	1.35059	0.318658	4.23835	2.25166e-05	0.000433275
AT3G16360	78.2435	1.35673	0.484976	2.79753	0.00514956	0.0368958	AHP4	Encodes AHP4, a histidine-containing phosphotransmitter involved in Histidine (His)-to-Aspartate (Asp) phosphorelay signal transduction. AHP4 is one of the six Arabidopsis thaliana histidine phosphotransfer proteins (AHPs). AHPs function as redundant positive regulators of cytokinin signaling. Members of the AHP gene family include: AT3G21510 (AHP1), AT3G29350 (AHP2), AT5G39340 (AHP3), AT3G16360 …
AT1G02190	66.8456	1.35788	0.283284	4.79336	1.64015e-06	4.61992e-05	CER1-L1
AT5G57760	761.99	1.36231	0.504428	2.70069	0.00691955	0.0461578
AT5G55560	60.6038	1.36337	0.302923	4.50069	6.77316e-06	0.000153525
AT5G17330	116.135	1.36378	0.262178	5.20172	1.97454e-07	7.21848e-06	AtGAD1	Encodes one of two isoforms of glutamate decarboxylase.
AT5G28262	31.9281	1.36526	0.437985	3.11714	0.00182613	0.016396
AT5G39610	68.0768	1.36643	0.321192	4.25424	2.0976e-05	0.000409687	ANAC092	Encodes a NAC-domain transcription factor. Positively regulates aging-induced cell death and senescence in leaves. This gene is upregulated in response to salt stress in wildtype as well as NTHK1 transgenic lines although in the latter case the induction was drastically reduced. It was also upregulated by ABA, ACC and NAA treatment, although in the latter two cases, the induction occurred relativ…
AT1G65500	89.0955	1.36923	0.298626	4.58509	4.53796e-06	0.000109141	STMP6
AT3G55230	136.324	1.36975	0.305021	4.49067	7.09997e-06	0.000159951
AT5G02540	1071.51	1.37008	0.449302	3.04935	0.00229334	0.0196745
AT5G62280	1217.81	1.38114	0.48042	2.87485	0.00404214	0.0307714
AT1G06963	253.06	1.38389	0.209837	6.59507	4.25058e-11	3.83036e-09
AT1G13330	185.574	1.38784	0.189634	7.31848	2.50791e-13	3.36942e-11	AHP2	Encodes the Arabidopsis Hop2 homologue. In other species, Hop2 is proposed to be involved in inter-homolog bias in double strand break repair.
AT1G13400	44.1437	1.38831	0.393788	3.52553	0.000422639	0.00505071	JGL	Along with JAG, it is involved in stamen and carpel development. Expression is limited to the adaxial side of lateral organs. Activated by AGAMOUS in a cal-1, ap1-1 background.
AT2G08760	47.2412	1.3896	0.385682	3.60297	0.000314597	0.00398059
AT5G18050	313.931	1.39373	0.321823	4.33073	1.48618e-05	0.000304488	SAUR22
AT3G11260	77.3425	1.39555	0.310353	4.49667	6.90269e-06	0.000156017	WOX5	Arabidopsis thaliana WOX5 protein mRNA
AT4G08570	43.7744	1.40556	0.498225	2.82113	0.00478547	0.035046	AtHMP33
AT4G01910	19.0553	1.40682	0.498959	2.81952	0.00480962	0.035188
AT1G03850	34.768	1.40958	0.518175	2.72027	0.00652279	0.0441653	ATGRXS13
AT2G34655	64.3451	1.42193	0.289776	4.90699	9.24843e-07	2.79318e-05
AT5G59240	155.032	1.42224	0.19378	7.33946	2.14464e-13	2.93472e-11
AT1G10585	28.3475	1.42634	0.490582	2.90745	0.0036439	0.0283432
AT4G34320	50.5179	1.42906	0.338097	4.22677	2.37071e-05	0.000452661
AT4G19460	39.9769	1.43327	0.384615	3.72652	0.000194144	0.00262747
AT5G53290	165.629	1.43502	0.209688	6.84359	7.72344e-12	8.11437e-10	CRF3	encodes a member of the ERF (ethylene response factor) subfamily B-5 of ERF/AP2 transcription factor family. The protein contains one AP2 domain. There are 7 members in this subfamily.
AT5G14000	35.2334	1.43529	0.43885	3.27057	0.00107331	0.0106792	anac084
AT5G51810	71.2898	1.43861	0.27139	5.30091	1.15226e-07	4.52095e-06	AT2353	Encodes gibberellin 20-oxidase. Involved in gibberellin biosynthesis. Up-regulated by far red light in elongating petioles. Not regulated by a circadian clock.
AT4G33790	76.6184	1.44008	0.471094	3.05689	0.00223647	0.0192911	CER4	Encodes an alcohol-forming fatty acyl-CoA reductase, involved in cuticular wax biosynthesis. Lines carrying recessive mutations are deficient in primary alcohol and have glossy stem surfaces.
AT5G02810	2950.55	1.44441	0.540394	2.67288	0.00752024	0.0493367	APRR7	PRR7 and PRR9 are partially redundant essential components of a temperature-sensitive circadian system. CCA1 and LHY had a positive effect on PRR7 expression levels. Acts as transcriptional repressor of CCA1 and LHY.
AT1G07430	162.93	1.4474	0.361917	3.99927	6.35382e-05	0.00102717	AIP1
AT4G29690	19.5583	1.4495	0.522679	2.77322	0.00555053	0.0391486
AT5G57770	46.3109	1.45071	0.401793	3.61059	0.000305506	0.00389669	FL8
AT1G14185	49.0316	1.47321	0.378234	3.89498	9.82076e-05	0.00147798
AT5G65790	33.2474	1.47397	0.449461	3.27942	0.00104019	0.010401	ATMYB68	Encodes a putative MYB transcription factor.
AT1G31050	34.0909	1.47628	0.456593	3.23325	0.0012239	0.0119206
AT3G53980	684.656	1.47817	0.48687	3.03608	0.00239679	0.0203571
AT5G44380	45.4223	1.48561	0.50953	2.91566	0.00354942	0.0277055	AtBBE28
AT1G35730	17.9258	1.49486	0.505843	2.95519	0.0031248	0.0250358	APUM9	Encodes a member of the Arabidopsis Pumilio (APUM) proteins containing PUF domain (eight repeats of approximately 36 amino acids each). PUF proteins regulate both mRNA stability and translation through sequence-specific binding to the 3' UTR of target mRNA transcripts.
AT4G39500	26.3564	1.49626	0.469937	3.18395	0.0014528	0.0136349	CYP96A11	member of CYP96A
AT3G19390	24.8228	1.50168	0.489001	3.07091	0.00213405	0.018625
AT5G51790	57.7466	1.50239	0.485505	3.0945	0.00197147	0.0174257
AT5G24770	2022.46	1.50785	0.187046	8.06136	7.54481e-16	1.42952e-13	ATVSP2	Has acid phosphatase activity dependent on the presence of divalent cations (Mg2+, Co2+, Zn2+, Mn2+) and anti-insect activity. Insects fed with the protein show a retarded development. Induced in response to abscisic acid, jasmonic acid, salt, water deficiency and wounding.
AT4G03292	49.1436	1.50842	0.357138	4.22363	2.40396e-05	0.000457434
AT3G59900	100.018	1.50873	0.341062	4.42363	9.70574e-06	0.000209093	ARGOS	Encodes ARGOS (Auxin-Regulated Gene Involved in Organ Size). Inducible by auxin. Involved in lateral organ size control. Transgenic plants expressing sense or antisense ARGOS cDNA display enlarged or reduced aerial organs, respectively. The alteration in organ size is attributable mainly to changes in cell number and the duration of organ growth.
AT1G64110	132.302	1.51553	0.368965	4.10752	3.9993e-05	0.000697533	DAA1
AT3G59440	23.9485	1.52534	0.482772	3.15953	0.00158021	0.0145959	AtCML4
AT4G31615	52.588	1.52545	0.304898	5.00314	5.64028e-07	1.80946e-05	REM35
AT5G66390	206.054	1.52667	0.211517	7.21773	5.2864e-13	6.81331e-11	PRX72
AT1G77520	70.1909	1.52788	0.364426	4.19256	2.7583e-05	0.000514697
AT4G04260	15.0175	1.53173	0.546127	2.80472	0.00503601	0.0363406
AT2G30250	146.507	1.54004	0.227825	6.75976	1.38223e-11	1.37405e-09	ATWRKY25	member of WRKY Transcription Factor; Group I. Located in nucleus. Involved in response to various abiotic stresses - especially salt stress.
AT1G35250	52.4012	1.54223	0.344218	4.4804	7.45035e-06	0.000167188	ALT2
AT1G29410	65.3558	1.54349	0.351138	4.39566	1.10436e-05	0.000234496	PAI3	Encodes phosphoribosylanthranilate isomerase which catalyzes the third step in tryptophan biosynthesis.
AT1G77765	51.2472	1.5445	0.359344	4.29811	1.72259e-05	0.000346834
AT1G11080	61.0589	1.54908	0.3213	4.82129	1.42631e-06	4.07454e-05	scpl31
AT5G47530	33.8711	1.55049	0.426961	3.63146	0.000281822	0.00364048
AT1G30750	57.2903	1.55301	0.326291	4.75958	1.93991e-06	5.32014e-05
AT3G04720	191.178	1.55793	0.272459	5.71803	1.07768e-08	5.56875e-07	AtPR4	Encodes a protein similar to the antifungal chitin-binding protein hevein from rubber tree latex. mRNA levels increase in response to ethylene and turnip crinkle virus infection.
AT4G06534	39.0306	1.56602	0.374135	4.18571	2.84282e-05	0.000527803
AT2G39430	53.353	1.572	0.299321	5.25189	1.50547e-07	5.71459e-06
AT1G56550	40.4247	1.5736	0.403268	3.90213	9.53498e-05	0.00144379	RGXT3	Encodes a rhamnogalacturonan II specific xylosyltransferase.
AT4G32510	34.9789	1.57827	0.399107	3.95451	7.66904e-05	0.00120062
AT3G53232	23.1546	1.57872	0.539434	2.92663	0.00342659	0.0269078	DVL20
AT5G58595	26.4979	1.58689	0.469119	3.3827	0.000717771	0.00774326
AT1G70640	51.9869	1.58863	0.414856	3.82935	0.00012848	0.00186153
AT5G15160	566.969	1.58923	0.189319	8.39447	4.68001e-17	9.7874e-15	BHLH134	BNQ2 belongs to a family of atypical non-DNA binding basic helix-loop-helix (bHLH) proteins that heterodimerize with and negatively regulate bHLH transcription factors. Directly and negatively regulated by AP3 and PI in petals.Required for appropriate regulation of flowering time.
AT1G22440	83.4805	1.59713	0.348259	4.58603	4.51762e-06	0.000108885
AT1G10550	80.3349	1.59733	0.480908	3.32149	0.000895376	0.00921481	XET	Encodes a membrane-localized protein that is predicted to function during cell wall modification.Overexpression of XTH33 results in abnormal cell morphology. It's expression is under epigenetic control by ATX1.
AT2G22920	173.395	1.60229	0.306145	5.23377	1.66089e-07	6.24044e-06	FPT1
AT3G12410	29.595	1.60286	0.492767	3.25278	0.0011428	0.0112536
AT1G64220	67.4454	1.60771	0.288391	5.57476	2.47867e-08	1.16167e-06	TOM7-2
AT3G53250	171.281	1.61157	0.345193	4.6686	3.03253e-06	7.79873e-05	SAUR57
AT2G47780	434.463	1.62089	0.474459	3.4163	0.00063479	0.00700101	LDAP2
AT3G62040	53.9889	1.6251	0.597284	2.72082	0.00651197	0.0441055
AT4G37410	860.072	1.63084	0.231905	7.03237	2.03052e-12	2.40709e-10	CYP81F4	member of CYP81F
AT4G00700	16.6785	1.63407	0.583432	2.80078	0.00509786	0.0367033	MCTP9
AT4G13580	61.4754	1.64263	0.358519	4.58172	4.61178e-06	0.000110513
AT1G55950	17.6371	1.64502	0.540046	3.04607	0.00231856	0.0198601
AT3G18200	120.58	1.64873	0.377956	4.36224	1.28736e-05	0.000268469	UMAMIT4
AT1G21520	164.823	1.66247	0.261926	6.34708	2.19443e-10	1.73377e-08
AT2G30210	88.17	1.67361	0.257578	6.49748	8.16781e-11	7.15668e-09	LAC3	putative laccase, a member of laccase family of genes (17 members in Arabidopsis).
AT5G63590	112.398	1.67563	0.274621	6.10161	1.05003e-09	6.96917e-08	ATFLS3
AT2G15318	18.0768	1.67563	0.552241	3.03424	0.00241142	0.0204422
AT4G04223	21.3942	1.6845	0.556505	3.02692	0.00247057	0.0208005
AT3G27630	42.8378	1.69272	0.350164	4.83408	1.33761e-06	3.84096e-05	SMR7
AT2G22810	226.963	1.69789	0.314488	5.3989	6.70507e-08	2.82582e-06	ACC4	key regulatory enzyme in the biosynthesis of the plant hormone ethylene. ACS4 is specifically induced by indoleacetic acid (IAA).
AT2G40370	29.1343	1.69862	0.459916	3.69332	0.000221345	0.00295589	LAC5	putative laccase, a member of laccase family of genes (17 members in Arabidopsis).
AT1G04180	48.9101	1.7009	0.409657	4.152	3.29586e-05	0.000594005	YUC9
AT1G27670	15.951	1.70889	0.612372	2.79061	0.00526088	0.0374512
AT3G29035	51.0754	1.70942	0.340112	5.02607	5.00636e-07	1.63207e-05	ANAC059	Encodes a protein with transcription factor activity. Note: this protein (AT3G29035) on occasion has also been referred to as AtNAC3, not to be confused with the AtNAC3 found at locus AT3G15500.
AT3G59340	41.2559	1.71066	0.360576	4.74426	2.09271e-06	5.67131e-05
AT1G52400	35213.1	1.71196	0.335986	5.09533	3.48141e-07	1.18915e-05	ATBG1	encodes a member of glycosyl hydrolase family 1, located in inducible ER bodies which were formed after wounding, required in inducible ER body formation
AT1G34315	28.8082	1.72228	0.418058	4.11972	3.7934e-05	0.000668458
AT1G61590	47.2739	1.72323	0.348279	4.94783	7.50452e-07	2.31056e-05	PBL15
AT1G71770	19.8758	1.72956	0.583766	2.96276	0.00304892	0.0245687	PAB5	Encodes a Class I polyA-binding protein. Expressed in floral organs. Binds polyA sepharose in vitro.
AT4G13330	49.1024	1.73116	0.330525	5.2376	1.62677e-07	6.12261e-06
AT5G57620	29.3461	1.73557	0.474257	3.65955	0.00025266	0.00330441	AtMYB36	Encodes a putative transcription factor (MYB36).
AT4G24150	33.0515	1.7369	0.390898	4.44336	8.85654e-06	0.000192294	AtGRF8	Growth regulating factor encoding transcription activator. One of the nine members of a GRF gene family, containing nuclear targeting domain. Involved in leaf development and expressed in shoot and flower.
AT4G25420	166.311	1.75452	0.280717	6.25013	4.10114e-10	3.0406e-08	AT2301	Encodes gibberellin 20-oxidase that is involved in the later steps of the gibberellin biosynthetic pathway. Regulated by a circadian clock. Weak expression response to far red light.
AT1G44830	37.5943	1.75755	0.40281	4.36321	1.28169e-05	0.000267538	AtERF014	encodes a member of the DREB subfamily A-5 of ERF/AP2 transcription factor family. The protein contains one AP2 domain. There are 15 members in this subfamily including RAP2.1, RAP2.9 and RAP2.10.
AT1G47920	30.5666	1.75855	0.424814	4.13958	3.47948e-05	0.00061855	SYP81
AT4G28720	204.298	1.76674	0.285573	6.18663	6.14626e-10	4.33918e-08	CKRC2	Auxin biosynthetic gene regulated by RVE1. Overexpression leads to suppression of bri1 phenotype.
AT2G03965	44.3156	1.76943	0.414082	4.27314	1.92738e-05	0.000382509
AT3G33528	110.853	1.77336	0.22984	7.71564	1.20377e-14	1.90608e-12
AT3G28570	24.7128	1.77669	0.608089	2.92175	0.00348068	0.027236
AT1G04313	12.2284	1.77676	0.653522	2.71875	0.00655289	0.044342
AT1G12740	17.7394	1.78193	0.55301	3.22225	0.0012719	0.0122643	CYP87A2	encodes a protein with cytochrome P450 domain
AT1G31095	21.3789	1.79287	0.488477	3.67033	0.000242242	0.00318506
AT2G40350	20.8843	1.79921	0.544652	3.30341	0.000955167	0.00972308		encodes a member of the DREB subfamily A-2 of ERF/AP2 transcription factor family. The protein contains one AP2 domain. There are eight members in this subfamily including DREB2A AND DREB2B that are involved in response to drought.
AT4G32280	821.704	1.80106	0.623436	2.88893	0.00386554	0.0296818	IAA29	Auxin inducible protein.
AT5G38030	53.0543	1.80395	0.411613	4.38265	1.17246e-05	0.000247534	DTX30
AT1G03410	165.034	1.80427	0.186985	9.64925	4.9516e-22	1.86814e-19	2A6
AT5G21150	13.6964	1.80506	0.634345	2.84555	0.00443351	0.0331362	AGO9	AGO9-dependent sRNA silencing is crucial to specify cell fate in the Arabidopsis ovule. AGO9 is expressed in reproductive companion cells but not in the associated male or female gametes or their precursors. Therefore, AGO9 acts non-cell autonomously to silencing the activity of TEs activity in the female gametophyte.
AT1G52030	154.209	1.80727	0.313347	5.76764	8.03873e-09	4.29404e-07	F-ATMBP	Similar to myrosinase binding proteins which may be involved in metabolizing glucosinolates and forming defense compounds to protect against herbivory. Also similar to lectins and other agglutinating factors. Expressed only in flowers.
AT4G11320	2069.99	1.81821	0.154416	11.7748	5.26552e-32	4.16878e-29	AtCP2
AT4G25470	47.5217	1.82739	0.433063	4.2197	2.44631e-05	0.000464296	ATCBF2	Encodes a member of the DREB subfamily A-1 of ERF/AP2 transcription factor family (CBF2). The protein contains one AP2 domain. There are six members in this subfamily, including CBF1, CBF2, and CBF3. This gene is involved in response to low temperature, abscisic acid, and circadian rhythm. Overexpressing this gene leads to increased freeze tolerance and induces the expression level of 85 cold-ind…
AT5G42180	138.11	1.83462	0.200798	9.13665	6.44186e-20	1.83081e-17	PER64
AT2G29460	29.8999	1.83525	0.678946	2.70309	0.00686985	0.0459261	ATGSTU4	Encodes glutathione transferase belonging to the tau class of GSTs. Naming convention according to Wagner et al. (2002).
AT1G10070	46.5234	1.8377	0.603211	3.04653	0.00231498	0.019837	ATBCAT-2	Encodes a chloroplast branched-chain amino acid aminotransferase. Complements the yeast leu/iso-leu/val auxotrophy mutant.
AT2G42955	17.5454	1.83836	0.571535	3.21654	0.00129748	0.012454
AT2G35380	19.6985	1.84264	0.674641	2.73128	0.00630882	0.0430187
AT2G40113	34.1958	1.8504	0.433408	4.26942	1.95983e-05	0.000386905
AT1G52410	2071.63	1.85307	0.218767	8.4705	2.44338e-17	5.31028e-15	AtTSA1	Contains a novel calcium-binding repeat sequence. Binds TSK in vitro. Localizes to small cytoplasmic vesicles in interphase cells. In cells synchronized for cell division, TSA1 and TSK relocalize to ends of spindle microtubules that are ahead of separating chromatids during metaphase and anaphase of mitosis. May be involved in mitosis together with TSK. Expressed preferentially in the flower and …
AT1G03710	42.5061	1.85367	0.392121	4.72728	2.27547e-06	6.09947e-05
AT3G61630	199.016	1.86032	0.183378	10.1447	3.49877e-24	1.61585e-21	CRF6	CRF6 encodes one of the six cytokinin response factors. CRF5 belongs to the AP2/ERF superfamily of the transcriptional factors. CRF proteins rapidly relocalize to the nucleus in response to cytokinin. Analysis of loos-of-function mutants revealed that the CRFs function redundantly to regulate the development of embryos, cotyledons and leaves.
AT3G54730	19.202	1.86094	0.546559	3.40483	0.000662058	0.00723336
AT2G34500	43.1604	1.86527	0.469678	3.97139	7.14541e-05	0.0011282	CYP710A1	Encodes a protein with C22-sterol desaturase activity. The enzyme was shown to catalyze in the presence of NADPH the conversion of &beta;-sitosterol to stigmasterol, but not that of 24-<i>epi</i>-campesterol to brassicasterol (unlike CYP710A2).
AT1G44970	111.201	1.87592	0.236119	7.94479	1.94516e-15	3.50572e-13	PRX9
AT2G36985	13.8994	1.88531	0.692064	2.72418	0.00644619	0.0437938	DVL16	Encodes ROTUNDIFOLIA4, a member of the seed plant-specific family of small peptides, RTFL (ROT FOUR LIKE), characterised by the presence of a 29-amino acid domain: RTF. Expressed in shoot apices, young leaves and flowers. Involved in controlling polarity-dependent cell proliferation.
AT5G40230	30.2443	1.89123	0.410405	4.6082	4.06161e-06	0.000100221	UMAMIT37
AT4G29930	39.6869	1.90321	0.567301	3.35485	0.000794091	0.00838657
AT4G08040	18.1923	1.90859	0.688896	2.7705	0.00559702	0.0394047	ACS11	encodes an aminotransferase that belongs to ACC synthase gene family structurally
AT2G24560	21.4523	1.91609	0.503123	3.8084	0.000139869	0.00200168
AT3G62090	71.4295	1.91776	0.348495	5.50296	3.73463e-08	1.6965e-06	PIF6	encodes a novel Myc-related bHLH transcription factor, which physically associated with APRR1/TOC1 and is a member of PIF3 transcription factor family.
AT1G66760	382.834	1.92056	0.206411	9.30454	1.34574e-20	4.52005e-18
AT1G08320	16.2353	1.93222	0.692833	2.78887	0.00528929	0.0376414	bZIP21
AT2G47180	161.793	1.93626	0.279187	6.93534	4.05259e-12	4.44741e-10	AtGolS1
AT5G47635	12.696	1.94905	0.693803	2.80923	0.00496601	0.0359818
AT1G15050	63.6539	1.94909	0.575237	3.38832	0.000703211	0.00761915	IAA34	Belongs to auxin inducible gene family.
AT1G48400	31.3226	1.95476	0.427883	4.56846	4.91329e-06	0.000116614
AT4G21120	17.2086	1.97022	0.660201	2.98427	0.00284259	0.0231501	AAT1	Encodes a member of the cationic amino acid transporter (CAT) subfamily of amino acid polyamine choline transporters. Mediates efficient uptake of Lys, Arg and Glu in a yeast system.
AT1G76240	459.273	1.97046	0.546092	3.60829	0.000308219	0.00391777
AT1G30760	68.938	1.97453	0.34819	5.67084	1.42102e-08	7.12696e-07	AtBBE-like
AT3G59700	15.3531	1.97814	0.712149	2.77771	0.00547431	0.038722	ATHLECRK	member of Receptor kinase-like protein family
AT1G36622	19.5329	1.97905	0.58935	3.35802	0.000785041	0.00830682
AT5G49520	120.607	1.98341	0.228765	8.67008	4.31802e-18	1.04046e-15	ATWRKY48	Encodes WRKY48, a member of the WRKY Transcription Factor. WRKY48 is a stress- and pathogen-induced transcriptional activator that represses plant basal defense.
AT5G45990	58.903	1.98846	0.346587	5.73727	9.62157e-09	5.00683e-07
AT3G29630	26.465	1.99143	0.575098	3.46277	0.00053464	0.0060998
AT5G09970	58.1192	1.998	0.379138	5.26983	1.36548e-07	5.22799e-06	CYP78A7	member of CYP78A
AT1G74080	9.53726	2.0014	0.739674	2.70579	0.00681426	0.045637	ATMYB122	Encodes a putative transcription factor, member of the R2R3 factor gene family (MYB122).
AT2G16570	179.102	2.00358	0.223336	8.97115	2.93436e-19	7.64464e-17	ASE1	Amidophosphoribosyltransferase (ATase: EC 2.4.2.14) is a key enzyme in the pathway of purine nucleotide biosynthesis
AT2G42720	18.5114	2.00469	0.526353	3.80865	0.000139728	0.00200096
AT2G43510	194.202	2.0048	0.634721	3.15855	0.00158557	0.0146252	ATTI1	Member of the defensin-like (DEFL) family. Encodes putative trypsin inhibitor protein which may function in defense against herbivory.
AT3G46845	16.0261	2.0065	0.714838	2.80694	0.00500151	0.0361505
AT1G10480	15.9755	2.00862	0.575847	3.48811	0.00048644	0.00564871	ZFP5	Encodes a zinc finger protein containing only a single zinc finger.
AT2G45210	17.3616	2.00889	0.577685	3.47748	0.000506149	0.00584172	SAG201
AT3G60920	10.2904	2.0089	0.714142	2.81303	0.00490777	0.0356824	BCHC1
AT1G19376	18.8012	2.01352	0.528896	3.80701	0.000140655	0.00201163
AT4G25480	123.23	2.01462	0.437239	4.6076	4.0734e-06	0.000100221	ATCBF3	encodes a member of the DREB subfamily A-1 of ERF/AP2 transcription factor family (CBF3). The protein contains one AP2 domain. There are six members in this subfamily, including CBF1, CBF2, and CBF3. This gene is involved in response to low temperature and abscisic acid.
AT5G08240	23.6728	2.02177	0.52495	3.85135	0.000117467	0.00172109
AT4G21745	33.5382	2.03338	0.507212	4.00894	6.09919e-05	0.000995125
AT1G67760	68.2906	2.03509	0.393671	5.16952	2.34694e-07	8.405e-06
AT5G13170	68.53	2.03736	0.487051	4.18306	2.87612e-05	0.000532647	AtSWEET15
AT4G35720	110.849	2.03764	0.250875	8.12213	4.58068e-16	8.75383e-14
AT3G44560	8.59777	2.04029	0.758138	2.69118	0.00711994	0.0471712	FAR8
AT5G03210	30.2192	2.04203	0.578267	3.53128	0.000413549	0.00495811	AtDIP2
AT3G26210	59.4982	2.04988	0.402689	5.09048	3.57163e-07	1.21809e-05	CYP71B23	putative cytochrome P450
AT1G56600	228.123	2.05483	0.665147	3.08929	0.00200638	0.017699	AtGolS2
AT3G14280	32.92	2.05773	0.416543	4.94001	7.81171e-07	2.39516e-05
AT4G03610	44.9727	2.0731	0.391445	5.29603	1.1835e-07	4.61088e-06
AT5G19110	10.5348	2.07607	0.767688	2.70432	0.00684447	0.045784
AT4G37770	165.136	2.09167	0.343192	6.09475	1.09607e-09	7.23146e-08	ACS8	Encodes an auxin inducible ACC synthase.
AT1G67220	23.6	2.09663	0.523413	4.00569	6.18368e-05	0.00100794	ATHPCAT1
AT1G17710	22.6471	2.09687	0.624781	3.35618	0.000790281	0.00835828	AtPEPC1
AT5G38020	1213.22	2.10526	0.403414	5.21862	1.80259e-07	6.67109e-06		encodes a protein whose sequence is similar to SAM:salicylic acid carboxyl methyltransferase (SAMT) (GI:6002712)(Clarkia breweri) and to SAM:benzoic acid carboxyl methyltransferase (BAMT)(GI:9789277)(Antirrhinum majus)
AT4G12470	69.8923	2.10534	0.414315	5.08151	3.74449e-07	1.2673e-05	AZI1	Encodes AZI1 (AZELAIC ACID INDUCED 1). Involved in the priming of salicylic acid induction and systemic immunity triggered by pathogen or azelaic acid.
AT4G17470	993.706	2.10568	0.211531	9.9545	2.41037e-23	9.895e-21
AT1G21100	22.8121	2.10604	0.668542	3.1502	0.00163156	0.0149828	IGMT1
AT2G26560	43.8362	2.10827	0.427062	4.93669	7.94585e-07	2.43292e-05	PLA	Encodes a lipid acyl hydrolase with wide substrate specificity that accumulates upon infection by fungal and bacterial pathogens. Protein is localized in the cytoplasm in healthy leaves, and in membranes in infected cells. Plays a role in cell death and differentially affects the accumulation of oxylipins. Contributes to resistance to virus.
AT1G80820	50.2691	2.1183	0.374234	5.66038	1.51038e-08	7.49555e-07	ATCCR2	Encodes an cinnamoyl CoA reductase isoform. Involved in lignin biosynthesis.
AT3G15170	10.1643	2.1191	0.760238	2.78742	0.00531299	0.0377818	ANAC054	Encodes a transcription factor involved in shoot apical meristem formation and auxin-mediated lateral root formation. The gene is thought not to be involved in stress responses (NaCl, auxins, ethylene). <i>Cuc</i> mutant was first recognized at the heart stage, where embryos lacking two distinct bulges of cotyledonary primordia were observed.
AT5G13330	62.2738	2.13109	0.303229	7.02796	2.09572e-12	2.47116e-10	Rap2.6L	encodes a member of the ERF (ethylene response factor) subfamily B-4 of ERF/AP2 transcription factor family. The protein contains one AP2 domain. There are 7 members in this subfamily.
AT1G78780	22.5876	2.13714	0.5648	3.78388	0.0001544	0.00216733
AT3G58270	342.925	2.14329	0.137953	15.5363	1.9689e-54	4.36466e-51
AT3G26460	135.563	2.14707	0.290263	7.39698	1.39316e-13	1.99248e-11
AT5G03090	27.7735	2.15052	0.476927	4.50912	6.5097e-06	0.00014877
AT1G04183	355.365	2.15827	0.167484	12.8864	5.36762e-38	5.94947e-35
AT2G19900	34.6938	2.16186	0.643433	3.35989	0.000779738	0.00827044	ATNADP-ME1	The malic enzyme (EC 1.1.1.40) encoded by AtNADP-ME1 is expressed in response to developmental and cell-specific signals. The enzyme is active in vitro and appears to function as a homohexamer or homooctamer. It is believed to be a cytosolic protein.
AT2G38250	83.1887	2.1637	0.25683	8.42462	3.61922e-17	7.7145e-15
AT5G20550	10.305	2.17101	0.748353	2.90105	0.0037192	0.0287976
AT5G53870	88.9792	2.17395	0.372085	5.84261	5.13907e-09	2.84159e-07	AtENODL1
AT1G29490	46.4476	2.17891	0.470726	4.62883	3.67738e-06	9.25314e-05	SAUR68
AT4G04030	17.7818	2.18823	0.543309	4.02759	5.63513e-05	0.000934328	ATOFP9
AT3G52790	11.19	2.1933	0.799165	2.74448	0.00606059	0.0418068
AT2G19365	105.931	2.19453	0.2539	8.64329	5.46176e-18	1.3019e-15
AT5G45810	11.7404	2.20746	0.71153	3.10241	0.0019195	0.0170752	CIPK19	Encodes a member of the SNF1-related kinase (SnRK) gene family (SnRK3.5), which has also been reported as a member of the CBL-interacting protein kinases (CIPK19).
AT2G27660	13.773	2.21713	0.776065	2.85689	0.00427815	0.0322031
AT5G18270	121.291	2.22834	0.263007	8.47254	2.40106e-17	5.26997e-15	ANAC087
AT1G05817	12.7432	2.24644	0.657529	3.41649	0.000634346	0.00700101
AT4G24340	36.5941	2.24855	0.414013	5.4311	5.60078e-08	2.41084e-06
AT1G60730	40.7447	2.25342	0.55688	4.04652	5.19852e-05	0.000873037
AT1G72140	419.176	2.25578	0.174219	12.948	2.41171e-38	2.81383e-35	NPF5.12
AT3G22620	230.718	2.2611	0.240821	9.38911	6.05116e-21	2.16358e-18	LTPG20
AT2G05642	53.2627	2.26492	0.410949	5.51145	3.55882e-08	1.62664e-06
AT4G13290	165.787	2.28155	0.365847	6.23634	4.47924e-10	3.26631e-08	CYP71A19	putative cytochrome P450
AT3G24542	45.906	2.28549	0.452256	5.05352	4.33737e-07	1.44371e-05
AT3G16450	53.6982	2.29452	0.421051	5.44951	5.05099e-08	2.1964e-06	JAL33
AT3G21330	381.99	2.30019	0.579806	3.96718	7.27277e-05	0.00114644
AT3G15500	14.9896	2.30696	0.659208	3.4996	0.000465961	0.00546033	ANAC055	Encodes an ATAF-like NAC-domain transcription factor that doesn't contain C-terminal sequences shared by CUC1, CUC2 and NAM. Note: this protein (AtNAC3) is not to be confused with the protein encoded by locus AT3G29035, which, on occasion, has also been referred to as AtNAC3.
AT1G74460	73.0374	2.31462	0.555796	4.16451	3.12027e-05	0.000568833
AT2G04100	121.879	2.31802	0.240239	9.64883	4.97204e-22	1.86814e-19
AT1G57750	332.415	2.32746	0.213755	10.8884	1.30878e-27	7.63501e-25	CYP96A15	Encodes a CYP96A15, midchain alkane hydroxylase, involved in cuticular wax biosynthesis.
AT3G04070	37.3204	2.32938	0.555304	4.19478	2.73134e-05	0.000510427	ANAC047
AT5G60610	89.322	2.32991	0.251215	9.27455	1.78364e-20	5.64852e-18
AT2G27550	75.277	2.34044	0.303192	7.71934	1.16938e-14	1.86495e-12	ATC	encodes a protein similar to TFL1. overexpression leads to similar phenotype as TFL1 overexpression. expressed specifically in the hypocotyl and null mutation does not result in phenotypes exhibited by TFL1 null mutations.
AT3G17600	8.20356	2.3425	0.820634	2.8545	0.0043104	0.0323909	IAA31	Encodes a member of the Aux/IAA family of proteins implicated in auxin signaling. IAA31 shares several residues with the conserved domain II region, believed to act as a degron in many of the rapidly degraded Aux/IAA family members. An IAA31 fusion protein is quite long-lived, but can be degraded more rapidly in the presence of auxin. Unlike many other family members, IAA31 transcript levels do n…
AT3G53480	35.1358	2.34485	0.566923	4.13611	3.53242e-05	0.000626454	ABCG37	Negative regulator of auxin polar transport inhibitors. ABCG37 regulates auxin distribution and homeostasis in roots by excluding IBA from the root apex, but does not act directly in basipetal transport. ABCG37 and ABCG36 act redundantly at outermost root plasma membranes and, transport IBA out of the cells.
AT4G15390	176.42	2.35927	0.270282	8.72889	2.57178e-18	6.26496e-16
AT1G05680	38.5926	2.36194	0.442143	5.34203	9.19103e-08	3.66451e-06	UGT74E2	Encodes a UDP-glucosyltransferase, UGT74E2, that acts on IBA (indole-3-butyric acid) and affects auxin homeostasis. The transcript and protein levels of this enzyme are strongly induced by H2O2 and may allow integration of ROS (reactive oxygen species) and auxin signaling. This enzyme can also transfer glycosyl groups to several compounds related to the explosive TNT when this synthetic compound …
AT1G47760	15.6658	2.37178	0.589963	4.02022	5.81437e-05	0.000958983	AGL102
AT4G13280	71.5061	2.37668	0.474475	5.00907	5.46935e-07	1.76484e-05	ATTPS12	Catalyzes the conversion of farnesyl diphosphate to (Z)-gamma-bisabolene and the additional minor products E-nerolidol and alpha-bisabolol. Expressed in cortex and sub-epidermal layers of roots, leaf hydathodes and flower stigmata. Induced by wounding.
AT3G22600	297.939	2.38003	0.269321	8.83715	9.8189e-19	2.44568e-16	LTPG5
AT3G50300	25.4732	2.38667	0.530328	4.50036	6.78396e-06	0.000153613
AT1G01480	20.8726	2.39008	0.755311	3.16437	0.00155421	0.0144197	ACS2	a member of the 1-aminocyclopropane-1-carboxylate (ACC) synthase (S-adenosyl-L-methionine methylthioadenosine-lyase, EC 4.4.1.14) gene family, isolated from a flower-specific cDNA library.
AT4G15910	325.639	2.42021	0.160834	15.0479	3.56469e-51	7.18382e-48	ATDI21	encodes a gene whose transcript level in root and leaves increases to progressive drought stress. The transcript level is also affected by changes of endogenous or exogenous abscisic acid level. It appears to be a member of plant-specific gene family that includes late embryo-abundant and zinc- IAA-induced proteins in other plants.
AT1G53480	146.696	2.42024	0.22133	10.935	7.84109e-28	4.69787e-25	ATMRD1	Encodes MRD1 (mto 1 responding down). Down-regulated in mto1-1 mutant that over-accumulates soluble methionine.
AT2G37360	16.0495	2.42728	0.74529	3.25682	0.00112666	0.0111201	ABCG2
AT1G66950	16.4792	2.43092	0.697683	3.48428	0.000493456	0.0057212	ABCG39
AT2G18720	85.973	2.44049	0.286299	8.52429	1.53754e-17	3.47798e-15
AT3G48835	24.499	2.44506	0.529742	4.61556	3.92035e-06	9.73196e-05
AT5G36907	20.0271	2.44506	0.780137	3.13415	0.00172355	0.0156782
AT2G48140	26.7414	2.45785	0.726689	3.38226	0.000718929	0.00775156	EDA4
AT2G43050	623.533	2.47137	0.484779	5.09792	3.434e-07	1.17477e-05	ATPMEPCRD
AT3G28220	10418.7	2.47509	0.517296	4.78467	1.71265e-06	4.79369e-05
AT2G29330	9.91089	2.4797	0.762745	3.25101	0.00114994	0.0113096	TRI
AT3G45070	29.6762	2.48966	0.494244	5.03731	4.7213e-07	1.54825e-05	AtSULT202B1
AT1G14870	40.6981	2.50489	0.698469	3.58626	0.000335455	0.00416595	AtPCR2
AT1G13300	38.4173	2.50993	0.515207	4.87169	1.10645e-06	3.25303e-05	AtNIGT1	Overexpression confers hypersensitivity to low phosphate-elicited inhibition of primary root growth.
AT5G11410	78.0561	2.51029	0.314947	7.97051	1.58019e-15	2.87128e-13	BKN2
AT4G12950	9.05892	2.53296	0.831794	3.04518	0.00232545	0.0198883
AT5G36910	112.405	2.53929	0.402583	6.30749	2.83593e-10	2.18288e-08	THI2.2	Encodes a thionin that is expressed at a low basal level in seedlings and shows circadian variation. Predicted to encode a PR (pathogenesis-related) protein. Belongs to the plant thionin (PR-13) family with the following members: At1g66100, At5g36910, At1g72260, At2g15010, At1g12663, At1g12660.
AT5G44610	18.7379	2.54777	0.853387	2.98548	0.0028313	0.0230751	MAP18	Encodes a protein with seven repeated VEEKK motifs. RNAi and overexpression experiments suggest that the gene is not involved in cell division but might be consequential for cell shape of epidermal and cortical cells. The protein encoded by this gene binds to cortical microtubules and inhibits tubulin polymerization. Associates to the plasma membrane and interacts with calmodulin and phosphatidyl…
AT3G28330	114.239	2.54944	0.240443	10.6031	2.88272e-26	1.48614e-23
AT3G21710	47.0396	2.56497	0.411771	6.22911	4.69081e-10	3.40938e-08	VUP1
AT1G15380	29.1251	2.56995	0.924322	2.78036	0.00542991	0.0384861	GLYI4
AT1G67030	54.3154	2.57085	0.497657	5.1659	2.39288e-07	8.5282e-06	ZFP6	Encodes a zinc finger protein containing only a single zinc finger.
AT1G64795	18.8536	2.57588	0.57813	4.45554	8.3681e-06	0.000184581
AT3G21320	29.8473	2.58246	0.819533	3.15113	0.00162638	0.0149414
AT3G48770	88.9811	2.58916	0.304301	8.50853	1.76148e-17	3.94429e-15
AT3G57587	7.20961	2.59886	0.955412	2.72015	0.00652531	0.0441689
AT5G23115	8.32824	2.60563	0.840938	3.09848	0.00194514	0.0172687
AT3G25930	14.3728	2.60705	0.667407	3.90623	9.37475e-05	0.0014205
AT3G44540	16.0363	2.61351	0.952866	2.74279	0.00609195	0.0419398	FAR4	Encodes a member of the eight-member gene family encoding alcohol-forming fatty acyl-CoA reductases (FARs) identified in Arabidopsis thaliana. Three of the FARs, FAR1 (At5g22500), FAR4 (At3g44540) and FAR5 (At3g44550), are shown to generate the fatty alcohols found in root, seed coat, and wound-induced leaf tissue.
AT2G48130	29.6663	2.62139	0.611342	4.28792	1.80351e-05	0.000360508	LTPG15
AT5G24780	146.587	2.62204	0.28297	9.26611	1.93054e-20	6.02762e-18	ATVSP1	encodes an acid phosphatase similar to soybean vegetative storage proteins. Gene expression is induced by wounding and jasmonic acid.
AT2G43620	211.648	2.63783	0.180008	14.654	1.27029e-48	2.01142e-45
AT1G36180	1742.09	2.64616	0.0934229	28.3245	1.72547e-176	3.82502e-172	ACC2	acetyl-CoA carboxylase 2 (ACC2)
AT4G18330	13.5194	2.65805	0.793064	3.35162	0.000803397	0.00846677
AT3G07970	11.6662	2.65934	0.950054	2.79915	0.00512373	0.0367988	QRT2	Required for pollen separation during normal development. In qrt mutants, the outer walls of the four meiotic products of the pollen mother cell are fused, and pollen grains are released in tetrads.May be required for cell type-specific pectin degradation.
AT2G37130	276.561	2.68085	0.312559	8.57712	9.72782e-18	2.22316e-15
AT3G20340	13.8719	2.68129	0.775108	3.45925	0.000541689	0.00617069		Expression of the gene is downregulated in the presence of paraquat, an inducer of photoxidative stress.
AT5G43540	11.1401	2.69313	0.750033	3.59068	0.00032982	0.00412377
AT5G09520	25.2212	2.69526	0.588953	4.57636	4.73146e-06	0.000113025	PELPK2
AT3G50970	146.682	2.6953	0.797512	3.37964	0.000725809	0.00781584	LTI30	Belongs to the dehydrin protein family, which contains highly conserved stretches of 7-17 residues that are repetitively scattered in their sequences, the K-, S-, Y- and lysine rich segments. LTI29 and LTI30 double overexpressors confer freeze tolerance. Located in membranes. mRNA upregulated by water deprivation and abscisic acid.
AT5G58610	161.174	2.69694	0.20261	13.311	1.99845e-40	2.60597e-37
AT2G18690	27.0334	2.70051	0.776896	3.47602	0.000508919	0.00586063
AT1G65690	26.7344	2.70418	0.75928	3.56151	0.000368731	0.00450111	NHL6
AT2G21100	24.6725	2.70492	0.630055	4.29315	1.76157e-05	0.000354039
AT1G76930	949.804	2.70517	0.687911	3.93244	8.40874e-05	0.00129808	ATEXT1	Encodes an Arabidopsis extensin gene that belongs to cell-wall hydroxyproline-rich glycoproteins. The cross-link of extensins enforces cell wall strength. Transgenic plants overexpressing this gene show an increase in stem thickness.
AT2G39518	25.4012	2.72816	0.755682	3.6102	0.000305958	0.00390022	CASPL4D2
AT2G15400	13.9923	2.73143	0.680177	4.01576	5.92533e-05	0.000972263	NRPE3B	Non-catalytic subunit of Nuclear DNA-dependent RNA polymerase V; homologous to budding yeast RPB3 and the E. coli RNA polymerase alpha subunit. A closely related paralog, At2g15430 can substitute for At2g15400 in the context of Pol V and encodes the equivalent subunit of Pol II and Pol IV.
AT5G38000	45.3772	2.73435	0.488961	5.59216	2.24264e-08	1.06377e-06
AT1G66800	8.83979	2.73669	0.847455	3.2293	0.00124094	0.0120338		similar to Eucalyptus gunnii alcohol dehydrogenase of unknown physiological function (GI:1143445), apple tree, PIR:T16995; NOT a cinnamyl-alcohol dehydrogenase
AT5G63595	14.3464	2.73972	0.726661	3.77029	0.000163057	0.00226482	ATFLS4
AT4G07526	20.7072	2.75045	0.553908	4.96555	6.8508e-07	2.13899e-05
AT1G19610	28.9154	2.75971	0.772147	3.57407	0.000351473	0.00432618	LCR78	Predicted to encode a PR (pathogenesis-related) protein. Belongs to the plant defensin (PDF) family with the following members: At1g75830/PDF1.1, At5g44420/PDF1.2a, At2g26020/PDF1.2b, At5g44430/PDF1.2c, At2g26010/PDF1.3, At1g19610/PDF1.4, At1g55010/PDF1.5, At2g02120/PDF2.1, At2g02100/PDF2.2, At2g02130/PDF2.3, At1g61070/PDF2.4, At5g63660/PDF2.5, At2g02140/PDF2.6, At5g38330/PDF3.1 and At4g30070/PDF…
AT3G53510	15.8111	2.76137	0.776184	3.55762	0.000374233	0.00456074	ABCG20
AT1G35320	70.2724	2.76358	0.329545	8.38606	5.02722e-17	1.04153e-14
AT1G05313	31.4693	2.76798	0.472326	5.86031	4.61999e-09	2.61265e-07
AT5G23190	31.9872	2.77384	0.709988	3.90689	9.34935e-05	0.00141849	CYP86B1	cytochrome P450 CYP86B1, nuclear gene for chloroplast product. CYP86B1 is a very long chain fatty acid hydroxylase specifically involved in polyester monomer biosynthesis during the course of plant development.
AT5G64060	245.786	2.78282	0.18847	14.7653	2.45143e-49	4.18026e-46	anac103
AT3G59190	36.8121	2.79763	0.447768	6.24794	4.1589e-10	3.06294e-08
AT1G49920	52.6927	2.79848	0.35763	7.82505	5.07454e-15	8.72034e-13
AT2G38380	240.769	2.79995	0.876492	3.19449	0.00140076	0.0132531
AT5G56810	48.9435	2.80098	0.40686	6.88439	5.80363e-12	6.21521e-10
AT1G51800	20.6586	2.80133	0.968678	2.89191	0.00382904	0.0294832	IOS1
AT3G50400	20.4994	2.82552	0.579526	4.87557	1.08495e-06	3.20681e-05
AT4G38080	149.458	2.8437	0.721736	3.94009	8.14524e-05	0.0012618
AT3G43870	7.29021	2.86024	1.01059	2.83025	0.00465111	0.0342658
AT3G61280	11.7549	2.87067	1.02853	2.79104	0.00525397	0.0374141
AT3G27150	24.0398	2.87122	0.523206	5.48775	4.07083e-08	1.82307e-06		Target gene of MIR2111-5p.
AT1G24430	8.47719	2.8833	0.919816	3.13465	0.00172062	0.0156643
AT5G57980	32.4589	2.89914	0.491383	5.89997	3.63562e-09	2.1209e-07	RPB5C	NRPB5-like protein of unknown function; homologous to budding yeast RPB5
AT3G48920	12.5938	2.9002	0.885323	3.27587	0.00105339	0.0105104	AtMYB45	Member of the R2R3 factor gene family.
AT3G48840	27.5046	2.93188	0.49223	5.95634	2.57955e-09	1.57097e-07
AT4G00250	26.0088	2.94658	0.518437	5.68358	1.31901e-08	6.6454e-07	AtSTKL2
AT5G53990	5.86571	2.96281	1.09375	2.70886	0.00675156	0.045345
AT5G48000	57.5603	2.96515	0.499247	5.93924	2.86345e-09	1.71559e-07	CYP708	Encodes a member of the CYP708A family of cytochrome P450 enzymes. THAH appears to add a hydroxyl group to the triterpene thalianol. thah1 mutants have an elevated accumulation of thalianol. thah1-1 mutants have longer roots than wild type plants. Thalian-diol and desaturated thalian-diol are lost from the root extracts of thah1-1 mutants. Overexpression of the sequence from At5g48000.1 rescues t…
AT4G12170	22.5049	2.96577	0.628817	4.71643	2.40015e-06	6.37968e-05
AT2G39200	58.6157	2.97137	0.662392	4.48581	7.26363e-06	0.000163472	ATMLO12	A member of a large family of seven-transmembrane domain proteins specific to plants, homologs of the barley mildew resistance locus o (MLO) protein. The Arabidopsis genome contains 15 genes encoding MLO proteins, with localization in plasma membrane. Phylogenetic analysis revealed four clades of closely-related AtMLO genes. ATMLO6 belongs to the clade IV, with AtMLO2, AtMLO3 and AtMLO12. The gen…
AT5G07610	19.7943	2.97834	0.601575	4.9509	7.38692e-07	2.28069e-05
AT5G61890	6.12299	2.98666	1.0845	2.75395	0.00588806	0.0409431	ERF114	encodes a member of the ERF (ethylene response factor) subfamily B-4 of ERF/AP2 transcription factor family. The protein contains one AP2 domain. There are 7 members in this subfamily.
AT5G43580	83.671	2.99114	0.486679	6.14602	7.94528e-10	5.41942e-08	UPI	Predicted to encode a PR (pathogenesis-related) peptide that belongs to the PR-6 proteinase inhibitor family. Six putative PR-6-type protein encoding genes are found in Arabidopsis: At2g38900, At2g38870, At5g43570, At5g43580, At3g50020 and At3g46860.
AT1G61810	86.1299	3.00726	0.418578	7.18445	6.7479e-13	8.45126e-11	BGLU45
AT2G45570	28.5619	3.03065	0.918346	3.30012	0.00096644	0.00980506	CYP76C2	member of CYP76C
AT5G26170	7.7583	3.03612	0.926824	3.27583	0.00105351	0.0105104	ATWRKY50	member of WRKY Transcription Factor; Group II-c
AT1G26380	24.1614	3.03879	0.986155	3.08145	0.00205995	0.0180995	AtBBE3
AT1G71280	12.1213	3.05101	0.851144	3.5846	0.000337599	0.00418562
AT5G20230	211.007	3.05657	0.850192	3.59516	0.000324198	0.00406494	ATBCB	Al-stress-induced gene
AT1G70880	20.5563	3.05723	0.622784	4.90897	9.1558e-07	2.77276e-05
AT5G65980	16.6984	3.05979	1.11203	2.75154	0.00593163	0.0411428	PILS7
AT1G49960	14.5834	3.06955	0.986152	3.11266	0.00185412	0.0166003
AT1G73330	167.397	3.06959	0.788699	3.89197	9.9434e-05	0.00149239	ATDR4	encodes a plant-specific protease inhibitor-like protein whose transcript level in root disappears in response to progressive drought stress. The decrease in transcript level is independent from abscisic acid level.
AT5G43570	158.507	3.07492	0.393638	7.81156	5.64857e-15	9.63212e-13		Predicted to encode a PR (pathogenesis-related) peptide that belongs to the PR-6 proteinase inhibitor family. Six putative PR-6-type protein encoding genes are found in Arabidopsis: At2g38900, At2g38870, At5g43570, At5g43580, At3g50020 and At3g46860.
AT4G34071	21.4916	3.08819	0.667382	4.62732	3.70424e-06	9.29961e-05
AT5G64100	60.3701	3.09337	0.5951	5.19807	2.01366e-07	7.32986e-06
AT3G09680	50.2715	3.09672	0.397227	7.79584	6.39812e-15	1.06642e-12
AT5G01250	6.53738	3.1077	1.01957	3.04804	0.00230336	0.0197528
AT5G13580	35.0354	3.11228	0.630939	4.93277	8.1071e-07	2.47205e-05	ABCG6
AT4G36610	24.511	3.11606	0.680999	4.57572	4.74579e-06	0.000113245
AT4G22950	151.667	3.11987	0.275096	11.341	8.2174e-30	5.5201e-27	AGL19	MADS-box protein AGL19
AT5G08250	8.17479	3.12283	0.919519	3.39615	0.000683399	0.00743721
AT5G07475	24.5132	3.12833	0.721275	4.33723	1.44289e-05	0.000296991
AT4G11170	12.7999	3.13355	1.03914	3.01553	0.00256527	0.0213344	RMG1
AT4G18900	8.42382	3.16254	0.931846	3.39385	0.000689181	0.0074891
AT3G11430	18.2631	3.16529	0.79257	3.9937	6.5049e-05	0.00104698	ATGPAT5	Encodes a protein with glycerol-3-phosphate acyltransferase activity, involved in the biosynthesis of suberin polyester.
AT5G09480	25.7253	3.17817	0.854685	3.71853	0.000200388	0.00271031
AT1G52905	7.12493	3.17948	1.12968	2.81451	0.00488519	0.0355663
AT3G62460	345.139	3.20957	0.205333	15.631	4.47393e-55	1.2422e-51
AT2G35555	11.9378	3.21149	0.783232	4.10031	4.12593e-05	0.000716239
AT1G58270	95.9562	3.23004	0.512791	6.29895	2.99676e-10	2.29077e-08	ZW9	ZW9 mRNA, complete cds
AT5G13210	103.413	3.23239	0.285237	11.3323	9.08138e-30	5.92106e-27
AT5G38900	34.0436	3.24061	0.728008	4.45134	8.53347e-06	0.000187297	PDI
AT1G68850	20.9666	3.25901	0.754908	4.31709	1.58102e-05	0.000322429
AT3G62680	21.8732	3.27596	1.17901	2.77857	0.00545996	0.0386346	ATPRP3	Proline-rich protein
AT5G51330	23.7296	3.27732	0.650111	5.04117	4.627e-07	1.52636e-05	DYAD	Encodes novel protein involved in sister chromatid cohesion and meiotic chromosome organization during both male and female meiosis. Gene has two alternate transcripts which produce two similar proteins, one 57 aa shorter than the other.
AT5G62480	9.23665	3.28768	1.10454	2.97652	0.00291542	0.0236736	ATGSTU9	Encodes glutathione transferase belonging to the tau class of GSTs. Naming convention according to Wagner et al. (2002).
AT5G63560	21.8127	3.29092	0.834903	3.94168	8.09139e-05	0.00125433	FACT
AT2G41850	10.8671	3.30453	1.10463	2.99152	0.00277595	0.0227242	ADPG2	ADPG2.
AT3G10815	5.75443	3.32971	1.23005	2.70696	0.0067902	0.0455347	BTL03
AT4G28940	15.14	3.33417	0.900064	3.70437	0.000211915	0.00283851
AT5G45570	26.0303	3.33568	0.554773	6.01269	1.82468e-09	1.14471e-07
AT2G38390	140	3.34315	1.17496	2.84534	0.00443644	0.0331469
AT5G26290	12.056	3.36885	1.20354	2.79911	0.00512437	0.0367988	RAMGaP
AT5G37690	52.3749	3.41567	0.564278	6.05317	1.42027e-09	9.18812e-08
AT1G71000	22.7025	3.42611	0.72337	4.73632	2.17632e-06	5.86919e-05
AT5G09530	228.699	3.42795	0.764317	4.48499	7.29189e-06	0.000163942	PELPK1
AT2G25160	14.0189	3.43566	0.828903	4.14483	3.40059e-05	0.000609905	CYP82F1	member of CYP82F
AT1G51790	12.4992	3.43625	1.18266	2.90554	0.00366622	0.0284967
AT1G26420	16.867	3.43817	0.914698	3.7588	0.000170728	0.00235953	AtBBE7
AT1G30720	33.0132	3.47513	0.831453	4.17959	2.92035e-05	0.000539062	AtBBE10
AT1G05490	210.513	3.47626	0.20212	17.199	2.70258e-66	1.49777e-62	chr31
AT1G15040	12.2942	3.47872	1.02224	3.40304	0.000666395	0.00727358	GAT
AT4G07395	10.824	3.48418	1.03236	3.37496	0.000738274	0.00791778
AT4G36430	12.6211	3.49018	1.15145	3.03112	0.00243651	0.0206077
AT3G58550	25.4686	3.50003	0.772032	4.53352	5.8008e-06	0.000135261	LTPG22
AT1G30730	12.6228	3.51927	1.09811	3.20485	0.00135134	0.012879	AtBBE11
AT1G19410	5.99533	3.5195	1.21767	2.89036	0.00384807	0.0295886
AT3G18250	8.33822	3.52196	1.07904	3.26397	0.00109862	0.0108919
AT3G28580	35.2175	3.55842	0.536497	6.63269	3.29619e-11	3.05732e-09
AT1G65370	35.5643	3.58544	0.502421	7.13631	9.58668e-13	1.18065e-10
AT1G29090	69.4484	3.5898	1.29917	2.76314	0.00572483	0.0401227
AT5G66970	39.5979	3.59687	0.456488	7.87945	3.28821e-15	5.73961e-13
AT1G35545	4.43204	3.61574	1.35003	2.67826	0.00740064	0.0487396
AT5G19410	13.1485	3.62201	0.878561	4.12266	3.74524e-05	0.000660933	ABCG23
AT3G09220	57.6893	3.62493	1.28175	2.82811	0.00468241	0.0344621	LAC7	putative laccase, a member of laccase family of genes (17 members in Arabidopsis).
AT5G01440	7.02614	3.63756	1.12948	3.22056	0.00127939	0.0123204
AT4G24000	11.1167	3.64309	1.29417	2.81499	0.00487784	0.0355573	ATCSLG2	encodes a protein similar to cellulose synthase
AT3G06390	16.3576	3.6742	0.947618	3.8773	0.000105621	0.0015693	CASPL1D2
AT5G13900	7.02053	3.67845	1.14421	3.21483	0.00130522	0.0125201	LTPG30
AT5G61740	79.0108	3.71169	0.357918	10.3702	3.3881e-25	1.63277e-22	ABCA10	member of ATH subfamily
AT5G16770	6.97676	3.71477	1.14642	3.24033	0.0011939	0.0116849	AtMYB9	Member of the R2R3 factor gene family.
AT4G37050	9.62186	3.71533	1.00095	3.71181	0.000205782	0.00276975	AtPLAIVC	Patatin-related phospholipase A. Expressed in the floral gynaecium and is induced by abscisic acid (ABA) or phosphate deficiency in roots.
AT3G26830	32.6287	3.71536	0.9281	4.00319	6.2495e-05	0.00101289	CYP71B15	Mutations in pad3 are defective in biosynthesis of the indole derived phytoalexin camalexin. Encodes a cytochrome P450 enzyme that catalyzes the conversion of dihydrocamalexic acid to camalexin.
AT2G18370	21.5229	3.72202	0.74652	4.98583	6.16967e-07	1.94828e-05		Predicted to encode a PR (pathogenesis-related) protein. Belongs to the lipid transfer protein (PR-14) family with the following members: At2g38540/LTP1, At2g38530/LTP2, At5g59320/LTP3, At5g59310/LTP4, At3g51600/LTP5, At3g08770/LTP6, At2g15050/LTP7, At2g18370/LTP8, At2g15325/LTP9, At5g01870/LTP10, At4g33355/LTP11, At3g51590/LTP12, At5g44265/LTP13, At5g62065/LTP14, At4g08530/LTP15.
AT4G22960	93.4519	3.72284	0.326682	11.3959	4.38176e-30	3.03546e-27
AT5G23220	9.75754	3.72852	1.2373	3.01343	0.00258309	0.0214625	NIC3
AT3G27884	63.233	3.73371	1.10873	3.36757	0.00075833	0.00809372
AT5G07100	12.6296	3.74448	1.06423	3.51847	0.00043404	0.0051481	WRKY26	Encodes WRKY DNA-binding protein 26 (WRKY26).
AT5G47990	41.0142	3.76802	0.541493	6.95857	3.43737e-12	3.84847e-10	CYP705A5	encodes a member of the CYP705A family of cytochrome P450 enzymes. It appears to catalyze the addition of a double bond to thalian-diol at carbon 15. Reduced levels of THAD expression lead to a build up of thalian-diol in root extracts. thad1-1 mutants also have longer roots than wild type seedlings.
AT1G26970	22.1808	3.78326	0.640829	5.90369	3.5545e-09	2.08455e-07	PBL4
AT5G28235	4.986	3.79085	1.33882	2.83148	0.00463337	0.034228
AT1G48690	7.57112	3.80734	1.10422	3.448	0.00056475	0.00636953
AT2G43570	110.147	3.81366	0.797615	4.78134	1.74134e-06	4.86784e-05	CHI
AT3G44265	10.1508	3.81684	0.952942	4.00532	6.19327e-05	0.00100876
AT1G77530	12.3713	3.8258	1.34271	2.84931	0.00438147	0.0328136
AT5G50570	7.97737	3.82922	1.2589	3.04172	0.0023523	0.0200793	SPL13
AT3G23860	5.26888	3.83696	1.30323	2.9442	0.00323791	0.0257315	GPR1
AT3G27710	7.50351	3.85317	1.14016	3.37951	0.00072616	0.00781584	ARARI3
AT3G44550	17.882	3.86116	0.739546	5.22099	1.77974e-07	6.59754e-06	FAR5	Encodes a member of the eight-member gene family encoding alcohol-forming fatty acyl-CoA reductases (FARs) identified in Arabidopsis thaliana. Three of the FARs, FAR1 (At5g22500), FAR4 (At3g44540) and FAR5 (At3g44550), are shown to generate the fatty alcohols found in root, seed coat, and wound-induced leaf tissue.
AT5G59310	103.938	3.89712	1.19284	3.26708	0.00108663	0.0107923	AtLtpI-11	Encodes a member of the lipid transfer protein family. Proteins of this family are generally small (~9 kD), basic, expressed abundantly and contain eight Cys residues. The proteins can bind fatty acids and acylCoA esters and can transfer several different phospholipids. They are localized to the cell wall. The mRNA is present in flowers and siliques, and is strongly up-regulated by abscisic acid.…
AT1G20750	8.57381	3.94405	1.10261	3.57702	0.000347536	0.00429202
AT4G01533	11.2587	3.95017	1.00969	3.91226	9.14381e-05	0.00139409
AT3G01600	387.4	4.01565	0.176274	22.7807	7.12677e-115	7.89931e-111	anac044
AT1G30700	87.8067	4.05383	0.508092	7.97853	1.48085e-15	2.71302e-13	AtBBE8
AT1G73490	89.5992	4.05694	0.345483	11.7428	7.69109e-32	5.87917e-29
AT2G34610	8.69493	4.06123	1.33102	3.05121	0.00227921	0.0196006
AT5G01550	6.20369	4.07537	1.30314	3.12734	0.00176393	0.0159606	LecRK-VI.3	Encodes LecRKA4.2, a member of the lectin receptor kinase subfamily A4 (LecRKA4.1 At5g01540; LecRKA4.2 At5g01550; LecRKA4.3 At5g01560). Together with other members of the subfamily, functions redundantly in the negative regulation of ABA response in seed germination.
AT2G17740	12.7442	4.10786	1.20161	3.41864	0.000629354	0.00696879	VLG
AT3G60140	54.2448	4.11172	1.16466	3.53041	0.000414918	0.00497054	BGLU30	Encodes a protein similar to beta-glucosidase and is a member of glycoside hydrolase family 1. Expression is induced after 24 hours of dark treatment, in senescing leaves and treatment with exogenous photosynthesis inhibitor. Induction of gene expression was suppressed in excised leaves supplied with sugar. The authors suggest that the gene's expression pattern is responding to the level of sugar…
AT2G19190	30.7452	4.11183	0.764544	5.37814	7.526e-08	3.0953e-06	FRK1	Receptor-like protein kinase. Involved in early defense signaling.
AT2G30750	48.4328	4.13396	0.792588	5.21578	1.83048e-07	6.76302e-06	CYP71A12	putative cytochrome P450
AT1G70850	1205.94	4.17772	0.754927	5.53394	3.13118e-08	1.44308e-06	MLP34
AT1G80160	19.7881	4.21181	0.815462	5.16494	2.40521e-07	8.55836e-06	GLYI7
AT3G47790	6.72137	4.21612	1.32531	3.18124	0.00146648	0.0137401	ABCA8	member of ATH subfamily
AT1G74590	12.7984	4.22278	1.29427	3.26268	0.00110363	0.0109317	ATGSTU10	Encodes glutathione transferase belonging to the tau class of GSTs. Naming convention according to Wagner et al. (2002).
AT1G53940	6.69635	4.25001	1.25529	3.38568	0.00071002	0.00768319	GLIP2	Encodes a lipase, has in vitro lipase activity with p-nitrophenyl acetate and p-nitrophenyl butyrate, gene expression induced by hormones, negatively regulates auxin signaling, involved in disease resistance
AT1G02920	357.524	4.28117	0.724855	5.90624	3.5e-09	2.06351e-07	ATGST11	Encodes glutathione transferase belonging to the phi class of GSTs. Naming convention according to Wagner et al. (2002).
AT4G23560	17.8421	4.32176	0.811403	5.32629	1.00241e-07	3.96813e-06	AtGH9B15
AT3G06025	14.1206	4.32688	0.903286	4.79015	1.66655e-06	4.68458e-05
AT5G66980	10.5914	4.33115	1.04077	4.1615	3.16167e-05	0.000574021
AT1G35617	3.90866	4.35063	1.55125	2.8046	0.00503797	0.0363429
AT5G05340	15.1343	4.35914	1.11717	3.90196	9.54173e-05	0.00144383	PRX52
AT1G18980	7.20952	4.36684	1.40302	3.11246	0.00185535	0.0166045
AT5G41763	25.7211	4.37986	0.678823	6.45214	1.10279e-10	9.47544e-09
AT1G51890	15.7039	4.42289	1.15038	3.84474	0.000120681	0.00176004
AT4G29200	46.6237	4.43015	0.569754	7.77555	7.51228e-15	1.23357e-12	DEG3
AT2G39030	4.17965	4.43852	1.60307	2.76876	0.00562708	0.0395811	NATA1
AT5G59390	122.831	4.44614	0.329722	13.4845	1.92952e-41	2.67335e-38
AT4G10500	7.71548	4.45393	1.31291	3.39241	0.0006928	0.00751737	DLO1
AT5G06090	4.1912	4.45874	1.56115	2.85605	0.00428942	0.0322501	ATGPAT7	Encodes a protein with glycerol-3-phosphate acyltransferase activity.
AT4G22470	12.0592	4.46648	1.26761	3.52354	0.00042583	0.00507243	AtDHyPRP1
AT1G05397	4.46307	4.54632	1.48787	3.05558	0.00224627	0.0193606
AT1G70860	4.44831	4.56131	1.66801	2.73458	0.00624603	0.0426879
AT3G01420	185.817	4.58654	0.437271	10.489	9.70304e-26	4.77993e-23	ALPHA-DOX1	Encodes an alpha-dioxygenase involved in protection against oxidative stress and cell death. Induced in response to Salicylic acid and oxidative stress. Independent of NPR1 in induction by salicylic acid.
AT1G64590	4.67947	4.649	1.65547	2.80826	0.00498093	0.0360333
AT1G66570	36.8766	4.67319	1.4251	3.27921	0.00104098	0.0104042	ATSUC7
AT3G48850	5.03632	4.72326	1.71296	2.75737	0.0058269	0.0406241	MPT2
AT5G14010	2.56653	4.77739	1.78564	2.67544	0.00746307	0.0490633	KNU	Encodes KNUCKLES (KNU), a C2H2-type zinc finger protein with a conserved transcriptional repression motif. Mediates the repression of WUS in floral meristem determinacy control.
AT1G17960	190.638	4.80903	0.287505	16.7267	8.37122e-63	3.71146e-59
AT1G67980	9.79722	4.82875	1.39818	3.45361	0.000553142	0.00627858	CCOAMT	Encodes S-adenosyl-L-methionine: transcaffeoyl Coenzyme A 3-O-methyltransferase.
AT2G29850	2.66584	4.83647	1.72009	2.81175	0.00492728	0.0358124
AT5G04120	9.48057	4.83794	1.59455	3.03405	0.00241291	0.0204471
AT1G13520	14.7278	4.84853	1.39614	3.47281	0.000515048	0.00592814
AT1G32960	2.72904	4.85453	1.81883	2.66905	0.0076067	0.049742	ATSBT3.3
AT3G03650	2.71766	4.8606	1.71681	2.83118	0.00463759	0.034228	EDA5
AT2G24755	15.3947	4.86369	1.0613	4.58276	4.58889e-06	0.000110213
AT5G32670	15.1722	4.86853	0.97607	4.98789	6.10432e-07	1.93039e-05
AT2G20800	185.223	4.88049	0.312625	15.6113	6.09618e-55	1.50156e-51	NDB4
AT1G53270	5.6111	4.89746	1.52713	3.20698	0.00134137	0.0127949	ABCG10
AT5G49350	10.5447	4.92505	1.24861	3.94441	7.99956e-05	0.00124271
AT1G34670	10.529	4.92818	1.24178	3.96865	7.22811e-05	0.00114045	AtMYB93	Member of the R2R3 factor gene family.
AT4G03540	5.80879	4.94729	1.45079	3.41006	0.000649497	0.00712775	CASPL1C1
AT5G36110	2.90085	4.95301	1.67206	2.96223	0.00305423	0.0245936	CYP716A1	member of CYP716A
AT3G13950	6.13468	5.02283	1.57077	3.19768	0.00138539	0.013147
AT3G22860	45.3034	5.04614	0.626832	8.05023	8.26383e-16	1.55248e-13	ATEIF3C-2	member of eIF3c - eukaryotic initiation factor 3c
AT4G23700	18.0451	5.06213	1.25211	4.04289	5.27953e-05	0.000882629	ATCHX17	member of Putative Na+/H+ antiporter family
AT4G10695	3.16047	5.07012	1.64752	3.07742	0.002088	0.0182879
AT2G46750	12.0167	5.08657	1.32143	3.84929	0.000118458	0.0017334	AtGulLO2
AT1G70440	77.4259	5.10102	0.478061	10.6702	1.40274e-26	7.40378e-24	SRO3	Encodes a protein with similarity to RCD1 but without the WWE domain. The protein does have a PARP signature upstream of the C-terminal protein interaction domain. The PARP signature may bind NAD+ and attach the ADP-ribose-moiety from NAD+ to the target molecule. Its presence suggests a role for the protein in ADP ribosylation.
AT5G55890	6.47431	5.10212	1.40769	3.62445	0.000289578	0.00371921	AtDOB17
AT1G55240	6.57203	5.14194	1.54254	3.33343	0.000857824	0.00891057
AT5G02780	6.64741	5.1434	1.6268	3.16166	0.00156873	0.0145163	GSTL1	Encodes a member of the lambda family of glutathione transferases. It has thiol transferase activity and self S-glutathionylation activity in vitro.
AT5G42590	6.70806	5.16048	1.60995	3.20536	0.00134895	0.0128617	CYP71A16	putative cytochrome P450
AT5G48010	19.3002	5.21253	1.13663	4.58597	4.51889e-06	0.000108885	AtTHAS1	Encodes an oxidosqualene cyclase involved in the biosynthesis of thalianol, a tricyclic triterpenoid of unknown function. Overexpression of THAS leads to dwarfing in the aerial tissues of Arabidopsis plants, but increases their root length. THAS is part of a small operon-like cluster of genes (with At5g48000 (THAH) and At5g47990 (THAD)) involved in thalianol metabolism.
AT1G60470	20.2767	5.24016	1.21878	4.29952	1.71167e-05	0.000344947	AtGolS4
AT4G17710	59.8167	5.24489	0.559883	9.36783	7.40382e-21	2.60521e-18	HDG4	Encodes a homeobox-leucine zipper family protein belonging to the HD-ZIP IV family.
AT3G59930	3.56124	5.2612	1.73469	3.03293	0.00242193	0.0205078		Encodes a defensin-like (DEFL) family protein.
AT4G25330	40.2792	5.28042	0.679498	7.77106	7.78335e-15	1.26869e-12
AT3G03235	7.21565	5.28481	1.43736	3.67673	0.000236239	0.00311722
AT5G55270	54.556	5.30318	0.584814	9.06814	1.21066e-19	3.27293e-17	AtDOB14
AT3G44070	3.71843	5.31078	1.78537	2.9746	0.00293368	0.0237871
AT5G37990	284.591	5.31364	0.970398	5.47573	4.35717e-08	1.9318e-06	CIMT1
AT5G55880	3.84887	5.35303	1.57649	3.39553	0.000684957	0.0074505	AtDOB16
AT5G15685	3.88094	5.36377	1.59051	3.37236	0.000745279	0.00798133
AT5G61730	37.2149	5.42254	0.765634	7.08241	1.4167e-12	1.71614e-10	ABCA9	member of ATH subfamily
AT5G60250	245.215	5.42409	0.294513	18.4171	9.5721e-76	7.07314e-72
AT2G30770	29.7444	5.44539	1.72778	3.15166	0.00162345	0.0149268	CYP71A13	putative cytochrome P450
AT4G05380	115.237	5.47128	0.441866	12.3822	3.26233e-35	3.0133e-32
AT3G44326	4.1832	5.47316	1.55515	3.51938	0.000432559	0.00513328	CFB
AT5G54320	4.20125	5.48634	1.53728	3.56886	0.000358532	0.00439112	AtDOB8
AT2G38340	54.8471	5.49938	0.60545	9.08313	1.05492e-19	2.92319e-17	DREB19	encodes a member of the DREB subfamily A-2 of ERF/AP2 transcription factor family. The protein contains one AP2 domain. There are eight members in this subfamily including DREB2A AND DREB2B that are involved in response to drought.
AT3G04370	4.268	5.50706	1.6058	3.42947	0.000604756	0.0067368	PDLP4	Encodes a plasmodesmal protein that may be involved in the intercellular movement of molecules through the plasmodesmata. The protein has two DUF26 domains and a single transmembrane domain.
AT2G21450	59.2962	5.61588	0.609949	9.20713	3.34971e-20	1.00346e-17	CHR34
AT1G21528	9.38184	5.65977	1.36046	4.16018	3.18002e-05	0.000576879
AT2G35980	4.89045	5.69473	1.64827	3.45496	0.000550367	0.00625669	ATNHL10	Encodes a protein whose sequence is similar to tobacco hairpin-induced gene (HIN1) and Arabidopsis non-race specific disease resistance gene (NDR1). Expression of this gene is induced by cucumber mosaic virus, spermine and during senescence. The gene product is localized to the chloroplast.
AT4G12480	182.357	5.70733	1.59157	3.58597	0.000335824	0.00416595	EARLI1	a putative lipid transfer protein, vernalization-responsive and cold-induced
AT1G11280	5.29025	5.81503	1.88136	3.09087	0.00199568	0.0176256
AT5G11210	6.89155	6.19302	1.60916	3.84861	0.000118788	0.00173586	ATGLR2.5	member of Putative ligand-gated ion channel subunit family
AT2G03130	53.2449	6.28696	0.793596	7.92211	2.33505e-15	4.14107e-13
AT3G02810	7.70258	6.35416	1.41082	4.50386	6.67303e-06	0.000151877	LIP2
AT4G12500	30.9906	6.44073	2.02719	3.17717	0.0014872	0.0139224
AT4G11650	101.389	6.57969	1.38569	4.7483	2.05134e-06	5.57821e-05	ATOSM34	osmotin-like protein
AT1G36240	10.2775	6.77551	1.34568	5.035	4.77848e-07	1.56469e-05
AT4G14060	10.2893	6.78693	1.64778	4.11884	3.80781e-05	0.000670465
AT3G44300	197.373	6.86306	1.26965	5.40548	6.46345e-08	2.73961e-06	AtNIT2	Encodes an enzyme that catalyzes the hydrolysis of indole-3-acetonitrile (IAN) to indole-3-acetic acid (IAA) (nitrile aminohydrolase, EC 3.5.5.1) and IAN to indole-3-acetamide (IAM) at lower levels. Mutants have reduced sensitivity to IAN and are sensitive to IAA. This enzyme likely participates in other non-auxin-related metabolic pathways.
AT4G12940	12.6977	7.08096	1.31333	5.3916	6.98323e-08	2.92083e-06
AT5G14490	73.464	7.16297	0.868434	8.24814	1.60877e-16	3.2421e-14	anac085
AT4G13680	178.233	7.228	0.580593	12.4493	1.40995e-35	1.42072e-32	AtDOB3
AT5G42600	14.0664	7.22822	2.56162	2.82174	0.00477643	0.0349914	MRN1	Encodes an oxidosqualene synthase that produces the monocyclic triterpene marneral.
AT2G29350	102.389	7.63414	1.59769	4.77823	1.76845e-06	4.93118e-05	SAG13	senescence-associated gene SAG13 encoding a short-chain alcohol dehydrogenase
AT4G12490	78.4333	7.78826	2.09895	3.71055	0.000206808	0.00278187	AZI3
AT5G53230	341.765	7.80395	0.499264	15.6309	4.48284e-55	1.2422e-51	AtDOB6
AT5G53240	231.55	8.09122	0.67194	12.0416	2.14783e-33	1.83127e-30	AtDOB7
AT2G24255	28.3841	8.23989	1.24293	6.62943	3.36984e-11	3.11261e-09	AtFDA15
AT1G26390	31.8808	8.40882	1.79972	4.6723	2.97846e-06	7.6775e-05	AtBBE4
AT1G30170	66.3344	9.4651	1.21662	7.77981	7.26327e-15	1.20158e-12	AtDOA4

## Sheet: Table S3
Table S3.
Genes that were significantly (adj. p-value < 0.05 and log2 fold change > |1|) differentially expressed between Ws and hy5/hyh seedlings under FR light conditions.
TAIR ID	baseMean	log2FoldChange	lfcSE	stat	pvalue	padj	Gene symbol	Gene product
AT3G17609	477.025	-5.24645	1.3868	-3.78313	0.000154868	0.00577306	HYH	Encodes a homolog of HY5 (HYH). Involved in phyB signaling pathway.
AT4G17860	14.5071	-4.55557	1.04028	-4.37916	1.19137e-05	0.000785522
AT1G69500	7.73597	-3.98032	1.14536	-3.47519	0.000510498	0.0138801	CYP704B1	Encodes a cytochrome P450, designated CYP704B1. Expressed in the developing anthers. Essential for pollen exine development. Mutations in CYP704B1 result in impaired pollen walls that lack a normal exine layer and exhibit a characteristic striped surface, termed zebra phenotype. Heterologous expression of CYP704B1 in yeast cells demonstrated that it catalyzes omega-hydroxylation of long-chain fat…
AT2G04032	84.3511	-3.47242	0.713041	-4.86987	1.1167e-06	0.000117807	ZIP7
AT1G11990	20.2463	-3.39265	0.716672	-4.73389	2.20258e-06	0.000200311
AT1G62760	8.93685	-2.73934	0.885039	-3.09516	0.00196708	0.0355642	AtPMEI10
AT2G25820	13.249	-2.53852	0.786977	-3.22565	0.00125685	0.0268948	ESE2	encodes a member of the DREB subfamily A-4 of ERF/AP2 transcription factor family. The protein contains one AP2 domain. There are 17 members in this subfamily including TINY.
AT2G30670	16.7525	-2.5229	0.816045	-3.09162	0.00199065	0.0356589
AT4G26150	117.899	-2.48043	0.40254	-6.16193	7.18625e-10	2.02164e-07	CGA1	Encodes a member of the GATA factor family of zinc finger transcription factors.
AT1G66460	43.1674	-2.4149	0.760811	-3.17411	0.00150297	0.0299444
AT2G44460	10.0626	-2.3965	0.766702	-3.12572	0.00177369	0.0331472	BGLU28
AT5G26660	69.8255	-2.32652	0.440612	-5.2802	1.29043e-07	1.9196e-05	ATMYB86	a MYB gene encodes a transcriptional repressor of the C4H gene which is involved in the biosynthesis of sinapate esters.
AT3G16120	51.6569	-2.31171	0.549851	-4.20424	2.61958e-05	0.0014245
AT2G27220	15.0292	-2.30734	0.725491	-3.18039	0.00147078	0.0295825	BLH5
AT2G42885	11.32	-2.2981	0.728655	-3.15389	0.00161107	0.0313441		Encodes a defensin-like (DEFL) family protein.
AT1G78440	35.7053	-2.22001	0.589174	-3.768	0.000164561	0.00595178	ATGA2OX1	Encodes a gibberellin 2-oxidase that acts on C19 gibberellins.
AT1G65450	403.532	-2.20467	0.287464	-7.66936	1.72852e-14	1.58566e-11	GLC
AT3G59010	463.029	-2.2014	0.383543	-5.73964	9.48802e-09	1.98206e-06	PME35
AT3G13540	34.8421	-2.18781	0.424757	-5.15074	2.59458e-07	3.5318e-05	ATMYB5	Encodes a member of the MYB family of transcriptional regulators. MYB5 act as a negative regulator of trichome branching and play a role in the correct formation of the seed coat and possibly the formation the underlying endosperm layers. Loss of function mutations have defects in seed coat mucilage and columella cells as well as trichome defects (smaller and reduced number of branches).
AT2G38152	31.857	-2.18358	0.446264	-4.89302	9.9301e-07	0.000107444
AT5G40730	52.2502	-2.16153	0.412704	-5.23749	1.62777e-07	2.32057e-05	AGP24	Encodes an arabinogalactan-protein (AGP24).
AT5G11260	368.18	-2.06664	0.227534	-9.08275	1.05862e-19	1.48906e-16	HY5	Basic leucine zipper (bZIP) transcription factor. Nuclear localization. Involved in light-regulated transcriptional activation of G-box-containing promoters. Negatively regulated by Cop1. Although cytokinins do not appear to affect the gene's promoter activity, they appear to stabilize the protein. HY5 plays a role in anthocyanin accumulation in far-red light and blue light, but not in red light …
AT4G30140	458.683	-2.01533	0.261944	-7.69372	1.4292e-14	1.43594e-11	CDEF1	Member of the GDSL lipase/esterase family of proteins that functions as cutinase. Expressed in pollen and at the zone of lateral root emergence.
AT1G12570	273.441	-1.96772	0.284472	-6.91708	4.61035e-12	2.43184e-09
AT4G25750	15.2256	-1.91572	0.607016	-3.15596	0.0015997	0.0312519	ABCG4
AT1G27045	31.2114	-1.91512	0.600345	-3.19004	0.00142253	0.0288596	ATHB54
AT3G26200	29.7277	-1.88377	0.521273	-3.6138	0.000301744	0.00933505	CYP71B22	putative cytochrome P450
AT4G15320	20.3557	-1.8373	0.617019	-2.97771	0.0029041	0.0459768	ATCSLB06	encodes a gene similar to cellulose synthase
AT3G02125	23.4172	-1.82923	0.512237	-3.57107	0.000355532	0.0105209
AT2G24190	144.38	-1.8198	0.243652	-7.46887	8.0887e-14	6.56398e-11	SDR2
AT4G28160	57.5483	-1.7741	0.395675	-4.48374	7.33457e-06	0.000539206
AT3G09520	52.6376	-1.76638	0.537243	-3.28786	0.00100952	0.0230021	ATEXO70H4	A member of EXO70 gene family, putative exocyst subunits, conserved in land plants. Arabidopsis thaliana contains 23 putative EXO70 genes, which can be classified into eight clusters on the phylogenetic tree.
AT3G55710	128.696	-1.76526	0.39296	-4.49222	7.04856e-06	0.000525504
AT2G36550	38.3878	-1.74834	0.399755	-4.37352	1.22257e-05	0.000794572
AT1G69490	126.872	-1.74702	0.238679	-7.31953	2.48839e-13	1.69363e-10	ANAC029	Encodes a member of the NAC transcription factor gene family. It is expressed in floral primordia and upregulated by AP3 and PI. Its expression is associated with leaf senescence.
AT5G55720	233.86	-1.74395	0.282389	-6.17571	6.58678e-10	1.87803e-07
AT5G06330	36.9506	-1.73523	0.575853	-3.01332	0.00258405	0.0428287
AT5G08640	1234.8	-1.71113	0.229635	-7.45152	9.22731e-14	7.21063e-11	ATFLS1	Encodes a flavonol synthase that catalyzes formation of flavonols from dihydroflavonols.
AT2G14580	121.43	-1.69428	0.233975	-7.2413	4.4441e-13	2.93019e-10	AtCAPE7	pathogenesis related protein, encodes a basic PR1-like protein. Expresses in flowers, roots, and not in leaves and responses to ethylene and methyl jasmonate. Salicylic acid represses gene expression.
AT2G21140	3413.74	-1.6871	0.211641	-7.97152	1.56739e-15	1.74054e-12	ATPRP2	Proline-rich protein expressed in expanding leaves, stems, flowers, and siliques.
AT4G31870	348.954	-1.67232	0.212137	-7.88319	3.19129e-15	3.36665e-12	ATGPX7	Encodes glutathione peroxidase.
AT5G15900	45.521	-1.65531	0.46523	-3.55805	0.000373624	0.010964	TBL19	Encodes a member of the TBL (TRICHOME BIREFRINGENCE-LIKE) gene family containing a plant-specific DUF231 (domain of unknown function) domain. TBL gene family has 46 members, two of which (TBR/AT5G06700 and TBL3/AT5G01360) have been shown to be involved in the synthesis and deposition of secondary wall cellulose, presumably by influencing the esterification state of pectic polymers. A nomenclature…
AT1G30250	84.5415	-1.65068	0.375038	-4.40136	1.07573e-05	0.0007298
AT2G25130	36.9824	-1.64968	0.417701	-3.94942	7.8341e-05	0.00336643
AT1G02800	129.718	-1.64949	0.412901	-3.99488	6.47257e-05	0.00293057	ATCEL2	Encodes a protein with similarity to endo-1,4-b-glucanases and is a member of Glycoside Hydrolase Family 9. CEL2 is induced by nemotodes and is expressed in syncitia induced by Heterodera schachtii.May be involved in the development and function of syncitia.
AT2G20870	108.269	-1.63798	0.384931	-4.25526	2.08811e-05	0.00120374
AT5G33370	1856.13	-1.61635	0.210595	-7.67514	1.65234e-14	1.58467e-11	CUS2
AT5G11190	79.6092	-1.60561	0.430328	-3.73112	0.000190629	0.00665908	SHN2	encodes a member of the ERF (ethylene response factor) subfamily B-6 of ERF/AP2 transcription factor family. The protein contains one AP2 domain. There are 12 members in this subfamily including RAP2.11.
AT3G18170	138.942	-1.59552	0.437894	-3.64363	0.000268818	0.00863286
AT2G33850	4174.47	-1.55898	0.20783	-7.50123	6.32205e-14	5.33556e-11	E6L1
AT1G01600	580.822	-1.55287	0.250981	-6.18722	6.12327e-10	1.79437e-07	CYP86A4	Encodes a member of the CYP86A subfamily of cytochrome p450 genes. Expressed significantly at highest level in mature stems and flowers.
AT3G22840	197.387	-1.54347	0.420319	-3.67215	0.000240523	0.00794177	ELIP	Encodes an early light-inducible protein.
AT5G58770	1214.17	-1.51722	0.211495	-7.17376	7.2963e-13	4.52778e-10	AtcPT4
AT1G04610	37.4093	-1.50631	0.466144	-3.23142	0.00123178	0.0265468	YUC3
AT5G19170	77.947	-1.50626	0.329507	-4.57125	4.84812e-06	0.000384551
AT1G25450	1588.19	-1.49962	0.177181	-8.46377	2.58875e-17	3.21294e-14	CER60	Encodes KCS5, a member of the 3-ketoacyl-CoA synthase family involved in the biosynthesis of VLCFA (very long chain fatty acids).
AT3G61840	56.8236	-1.47289	0.400036	-3.68188	0.00023152	0.00775983
AT4G27570	27.7254	-1.47172	0.470182	-3.1301	0.00174745	0.0327728	UGT79B3
AT1G55940	89.2376	-1.45883	0.368388	-3.96004	7.49381e-05	0.00325333	CYP708A1	member of CYP708A
AT1G09170	66.5238	-1.45863	0.4243	-3.43772	0.000586632	0.0152618
AT1G27940	383.933	-1.4478	0.157817	-9.17387	4.56329e-20	7.40622e-17	ABCB13
AT1G33930	48.7692	-1.43888	0.438752	-3.27948	0.00103997	0.023493	IAN6
AT3G10570	383.699	-1.43627	0.261123	-5.50037	3.78985e-08	7.01422e-06	CYP77A6	member of CYP77A
AT3G47380	153.753	-1.43259	0.400645	-3.5757	0.000349294	0.0103653	AtPMEI11
AT1G79840	364.857	-1.37389	0.230391	-5.96329	2.47213e-09	6.28428e-07	GL2	Glabra 2, a homeodomain protein affects epidermal cell identity including trichomes, root hairs, and seed coat. It also down-regulates seed oil content. Expressed in atrichoblasts and required to suppress root hair development. Also expressed abundantly during early seed development. Directly regulated by WER.
AT4G08290	290.935	-1.36902	0.425612	-3.21658	0.00129727	0.0273385	UMAMIT20
AT1G23010	45.7075	-1.33973	0.434098	-3.08624	0.00202703	0.0360914	LPR1	Encodes a protein with multicopper oxidase activity. Located in ER. Function together with LPR2 (AT1G71040) and a P5-type ATPase (At5g23630/PDR2) in a common pathway that adjusts root meristem activity to Pi (inorganic phosphate) availability.
AT5G25880	190.181	-1.33669	0.27759	-4.81534	1.46952e-06	0.000144211	ATNADP-ME3	The malic enzyme (EC 1.1.1.40) encoded by the ATNADP-ME3 is presumably cytosolic and restricted in its expression by both developmental and cell-specific signals.
AT1G58460	41.1204	-1.2965	0.381637	-3.3972	0.000680791	0.0171093
AT5G40330	126.203	-1.29177	0.291854	-4.42607	9.59655e-06	0.000666045	ATMYB23	Encodes a MYB gene that, when overexpressed ectopically, can induce ectopic trichome formation. It is a member of subgroup 15, together with WER and GL1. Members of this subgroup share a conserved motif of 19 amino acids in the putative transcription activation domain at the C-terminal end. The gene is expressed in leaves, stems, flowers, seeds and roots and quite strongly in trichomes. There is …
AT3G52550	157.028	-1.284	0.23185	-5.53805	3.05863e-08	5.81388e-06
AT3G01140	498.268	-1.28054	0.234012	-5.47213	4.44661e-08	8.02324e-06	AtMYB106	Encodes a MIXTA-like MYB gene NOECK (NOK). Loss of function mutations show an increased number of branchpoints in leaf trichomes suggesting a role in negative regulation of trichome branching.
AT5G52340	33.393	-1.27803	0.414037	-3.08676	0.00202348	0.0360829	ATEXO70A2	A member of EXO70 gene family, putative exocyst subunits, conserved in land plants. Arabidopsis thaliana contains 23 putative EXO70 genes, which can be classified into eight clusters on the phylogenetic tree.
AT5G53710	47.0328	-1.2744	0.422442	-3.01674	0.00255507	0.0426528
AT5G37550	68.7991	-1.25095	0.419348	-2.98308	0.00285363	0.0455093
AT1G11112	92.8238	-1.24135	0.290615	-4.27144	1.94211e-05	0.00114141
AT3G55500	1571.05	-1.22552	0.241157	-5.08182	3.73828e-07	4.75145e-05	ATEXP16	expansin-like protein. Naming convention from the Expansin Working Group (Kende et al, 2004. Plant Mol Bio). Involved in the formation of nematode-induced syncytia in roots of Arabidopsis thaliana.
AT5G24850	320.345	-1.22386	0.209122	-5.85236	4.84659e-09	1.09955e-06	CRY3	Binds flavin adenine dinucleotide and DNA. It does not have photolyase activity, and it is likely to act as photoreceptor. Closely related to Synechocystis cryptochrome.
AT1G63710	412.14	-1.22119	0.224753	-5.43347	5.5269e-08	9.55836e-06	CYP86A7	Encodes a member of the CYP86A subfamily of cytochrome p450 genes. Expressed at highest level in mature stems and flowers.
AT1G47370	121.616	-1.2099	0.225231	-5.37183	7.79436e-08	1.28479e-05	RBA1
AT5G64667	87.4977	-1.20797	0.291248	-4.14755	3.36053e-05	0.00174293	IDL2	Similar to Inflorescence deficient in abscission (IDA). Involved in floral organ abscission.
AT5G62210	183.295	-1.1945	0.343079	-3.4817	0.000498237	0.0136346
AT3G44555	94.6864	-1.19322	0.294559	-4.05088	5.10245e-05	0.00240842
AT4G14690	77.255	-1.19304	0.332446	-3.58867	0.000332363	0.0100179	ELIP2	Encodes an early light-induced protein. ELIPs are thought not to be directly involved in the synthesis and assembly of specific photosynthetic complexes, but rather affect the biogenesis of all chlorophyll-binding complexes. A study (PMID 17553115) has shown that the chlorophyll synthesis pathway was downregulated as a result of constitutive ELIP2 expression, leading to decreased chlorophyll avai…
AT1G67865	129.77	-1.18427	0.250607	-4.72561	2.29424e-06	0.000207752
AT4G04840	409.742	-1.15567	0.247723	-4.66515	3.08391e-06	0.000262824	ATMSRB6
AT5G25980	100.337	-1.14209	0.323622	-3.52909	0.000416989	0.0119539	BGLU37	Myrosinase (thioglucoside glucohydrolase) gene involved in glucosinoloate metabolism.
AT3G05727	941.86	-1.13212	0.212083	-5.33807	9.39409e-08	1.52466e-05	DEG28	Encodes a defensin-like (DEFL) family protein.
AT5G09300	259.191	-1.1205	0.230848	-4.85385	1.2109e-06	0.000125239
AT3G56260	138.074	-1.11273	0.370985	-2.99938	0.00270531	0.0438734
AT4G26950	120.968	-1.11194	0.285595	-3.89341	9.88457e-05	0.00405748
AT3G17185	1361.8	-1.10818	0.231663	-4.78359	1.72188e-06	0.000165136
AT1G13670	115.295	-1.10082	0.2353	-4.67836	2.89174e-06	0.000250053	BGL2
AT3G21460	113.404	-1.09876	0.261313	-4.20477	2.61348e-05	0.0014245	ROXY3
AT5G04660	141.47	-1.09709	0.295435	-3.71349	0.000204421	0.00703603	CYP77A4	encodes a protein with cytochrome P450 domain
AT3G14850	176.298	-1.09021	0.228611	-4.76885	1.85279e-06	0.000175301	TBL41	Encodes a member of the TBL (TRICHOME BIREFRINGENCE-LIKE) gene family containing a plant-specific DUF231 (domain of unknown function) domain. TBL gene family has 46 members, two of which (TBR/AT5G06700 and TBL3/AT5G01360) have been shown to be involved in the synthesis and deposition of secondary wall cellulose, presumably by influencing the esterification state of pectic polymers. A nomenclature…
AT1G06420	98.9208	-1.08878	0.302047	-3.60466	0.000312558	0.00954366
AT2G33510	282.838	-1.08116	0.260529	-4.14988	3.32646e-05	0.00173296	CFL1
AT2G37260	211.688	-1.08071	0.243152	-4.44458	8.80652e-06	0.000627733	ATWRKY44	Encodes a protein similar to WRKY transcription factors that is expressed in the seed integument and endosperm. Mutants are defective in proanthocyanidin synthesis and seed mucilate deposition. Seeds are yellow colored. Seed size is also affected; seeds are reduced in size but only when the mutant allele is transmitted through the female parent.Loss of function alleles are associated with a reduc…
AT5G52250	43.2951	-1.07491	0.354783	-3.02976	0.00244751	0.0414114	EFO1	Encodes a transducin protein whose gene expression is induced by UV-B. This induction is reduced in hy5 mutant and may be a target of HY5 during UV-B response.
AT3G21560	1734.45	-1.06294	0.194947	-5.45244	4.96826e-08	8.73544e-06	BRT1	Encodes a protein with sinapic acid:UDP-glucose glucosyltransferase activity. Mutants defective in this gene are hyper-fluorescent (which accumulate in their trichomes a compound that is likely to be 3',5'-dimethoxynaringenin chalcone or sinapoyltriacetic acid lactone, potential products of the concerted action of 4-coumarate CoA ligase and chalcone synthase on sinapic acid).
AT2G23910	309.042	-1.05968	0.27676	-3.82886	0.000128736	0.00497473
AT3G18960	229.34	-1.04835	0.267071	-3.92536	8.66008e-05	0.0036431
AT3G61490	711.608	-1.04497	0.203427	-5.13684	2.79391e-07	3.64457e-05
AT4G24540	101.353	-1.02696	0.292446	-3.51162	0.000445379	0.0125294	AGL24	Encodes a MADS-box protein involved in flowering. Regulates the expression of SOC1 and is also upregulated by SOC1. Binds with IMK3 kinase domain. Phosphorylated by IMK3; likely to be a target for IMK3 kinase domain.
AT2G36885	1255.37	-1.02571	0.167079	-6.13909	8.2998e-10	2.27425e-07
AT2G32530	585.86	-1.02318	0.213811	-4.78542	1.70629e-06	0.000164388	ATCSLB03	encodes a gene similar to cellulose synthase
AT4G15480	113.658	-1.02315	0.282321	-3.62407	0.000289998	0.00910517	UGT84A1	Encodes a protein that might have sinapic acid:UDP-glucose glucosyltransferase activity.
AT5G56910	93.9049	-1.01959	0.22996	-4.43377	9.25973e-06	0.000651237
AT1G02065	116.858	-1.0193	0.313635	-3.24994	0.00115428	0.0252063	SPL8	Encodes an SBP-box gene, a member of the SPL gene family. Mutants are affected in micro- and megasporogenesis, trichome formation on sepals, and stamen filament elongation.
AT2G47880	126.911	-1.01447	0.315287	-3.21761	0.00129265	0.0273385	CEPD2
AT5G17780	121.479	-1.00923	0.29806	-3.38599	0.000709229	0.0176853
AT2G16490	63.2757	-1.00909	0.286432	-3.52297	0.000426746	0.012151
AT2G30600	1187.8	1.0009	0.20779	4.81689	1.45809e-06	0.000143759
AT2G28900	14022.7	1.00162	0.217585	4.60334	4.15769e-06	0.000340012	ATOEP16-1	Encodes AtOEP16, a 16-KDa plastid outer membrane protein involved in plastid import of protochlorophyllide oxidoreductase A. Predominantly expressed in leaves and is also inducible by cold treatment.
AT5G59240	181.672	1.00336	0.21078	4.76021	1.93394e-06	0.000181352
AT1G25250	288.47	1.00345	0.318372	3.15181	0.0016226	0.0314299	AtIDD16
AT1G78750	66.1373	1.00426	0.294236	3.41313	0.000642218	0.0164323
AT4G15230	115.692	1.00867	0.269555	3.74197	0.000182586	0.00646372	ABCG30
AT5G46710	367.912	1.02035	0.227347	4.48809	7.18662e-06	0.00053391
AT5G19230	88.8238	1.02935	0.332198	3.09861	0.00194432	0.0352736
AT5G57770	52.4566	1.04218	0.343632	3.03283	0.00242275	0.0410914	FL8
AT3G15357	89.0238	1.04789	0.270488	3.87407	0.000107034	0.00432627
AT1G30040	108.917	1.06095	0.293911	3.60975	0.000306493	0.00943025	ATGA2OX2	Encodes a gibberellin 2-oxidase that acts on C-19 gibberellins. AtGA2OX2 expression is responsive to cytokinin and KNOX activities.
AT1G77210	400.539	1.06484	0.353586	3.01154	0.00259929	0.0430137	AtSTP14	AtSTP14 belongs to the family of sugar transport proteins (AtSTPs)in volved in monosaccharide transport. Heterologous expression in yeast revealed that AtSTP14 is the transporter specifc for galactose and does not transport other monosaccharides such as glucose or fructose.
AT4G17470	1412.11	1.075	0.239593	4.48677	7.23115e-06	0.000535334
AT5G24470	711.83	1.07707	0.27952	3.85328	0.000116544	0.00458762	APRR5	Encodes a pseudo-response regulator whose mutation affects various circadian-associated biological events such as flowering time in the long-day photoperiod conditions, red light sensitivity of seedlings during early photomorphogenesis, and the period of free-running rhythms of certain clock-controlled genes including CCA1 and APRR1/TOC1 in constant white light. Acts as transcriptional repressor …
AT5G25110	329.684	1.0771	0.358146	3.00743	0.00263467	0.0433246	CIPK25	member of AtCIPKs
AT5G55560	47.8037	1.07905	0.357252	3.02042	0.00252422	0.0422686
AT2G24945	198.246	1.08278	0.166642	6.49764	8.15883e-11	3.24798e-08
AT3G18610	315.892	1.09181	0.186519	5.85364	4.80916e-09	1.09955e-06	ATNUC-L2	Encodes ATNUC-L2 (NUCLEOLIN LIKE 2).
AT5G02810	3532.49	1.10127	0.247037	4.45791	8.27627e-06	0.000596911	APRR7	PRR7 and PRR9 are partially redundant essential components of a temperature-sensitive circadian system. CCA1 and LHY had a positive effect on PRR7 expression levels. Acts as transcriptional repressor of CCA1 and LHY.
AT5G01790	1244.32	1.1033	0.265591	4.15413	3.26524e-05	0.00170951
AT2G46790	442.123	1.10454	0.34367	3.21397	0.00130915	0.0275116	APRR9	Pseudo-response regulator PRR9. Involved in clock function. PRR7 and PRR9 are partially redundant essential components of a temperature-sensitive circadian system. CCA1 and LHY had a positive effect on PRR9. Interact with TOC1 in a yeast two-hybrid assay. Acts as transcriptional repressor of CCA1 and LHY.
AT3G09415	162.258	1.11386	0.250291	4.45024	8.57726e-06	0.000613463
AT5G24770	1336.59	1.14568	0.251543	4.55459	5.24869e-06	0.000407703	ATVSP2	Has acid phosphatase activity dependent on the presence of divalent cations (Mg2+, Co2+, Zn2+, Mn2+) and anti-insect activity. Insects fed with the protein show a retarded development. Induced in response to abscisic acid, jasmonic acid, salt, water deficiency and wounding.
AT5G59130	685.564	1.14604	0.241123	4.75293	2.00485e-06	0.000186345
AT3G55760	2047.08	1.14607	0.278377	4.11697	3.83882e-05	0.00193769	LESV
AT1G66760	311.307	1.14985	0.223702	5.1401	2.74599e-07	3.62111e-05
AT4G30650	7846.74	1.15465	0.3655	3.15911	0.00158251	0.0310023
AT1G52400	25124.1	1.15687	0.368634	3.13828	0.00169945	0.0323242	ATBG1	encodes a member of glycosyl hydrolase family 1, located in inducible ER bodies which were formed after wounding, required in inducible ER body formation
AT1G56300	613.835	1.17316	0.331941	3.53425	0.000408937	0.0117871	DjC53
AT1G07450	101.557	1.17861	0.266835	4.41702	1.00073e-05	0.000684319
AT5G17100	119.651	1.19512	0.299703	3.98766	6.67279e-05	0.00298891
AT5G47240	937.732	1.20099	0.311271	3.85834	0.000114159	0.0045446	atnudt8
AT5G10140	133.821	1.22986	0.23871	5.15213	2.5754e-07	3.52846e-05	AGL25	MADS-box protein encoded by FLOWERING LOCUS C - transcription factor that functions as a repressor of floral transition and contributes to temperature compensation of the circadian clock. Expression is downregulated during cold treatment. Vernalization, FRI and the autonomous pathway all influence the state of FLC chromatin. Both maternal and paternal alleles are reset by vernalization, but their…
AT3G61630	166.584	1.24943	0.258632	4.8309	1.35916e-06	0.00013721	CRF6	CRF6 encodes one of the six cytokinin response factors. CRF5 belongs to the AP2/ERF superfamily of the transcriptional factors. CRF proteins rapidly relocalize to the nucleus in response to cytokinin. Analysis of loos-of-function mutants revealed that the CRFs function redundantly to regulate the development of embryos, cotyledons and leaves.
AT2G43535	357.239	1.27124	0.265277	4.79213	1.65016e-06	0.00015971		Encodes a defensin-like (DEFL) family protein.
AT5G23240	3102.85	1.28234	0.410555	3.12344	0.00178753	0.0332879	AtDjC17
AT1G67760	48.0796	1.28958	0.403774	3.19383	0.001404	0.0285773
AT1G01390	822.188	1.29914	0.293174	4.43128	9.36769e-06	0.000654467
AT4G11210	55.3766	1.30187	0.415721	3.1316	0.00173859	0.0326693
AT1G76240	801.885	1.31216	0.240239	5.46188	4.71124e-08	8.35314e-06
AT3G16430	200.428	1.31467	0.435824	3.01652	0.00255694	0.0426528	JAL31
AT5G53290	109.22	1.32081	0.303625	4.35016	1.3604e-05	0.000864552	CRF3	encodes a member of the ERF (ethylene response factor) subfamily B-5 of ERF/AP2 transcription factor family. The protein contains one AP2 domain. There are 7 members in this subfamily.
AT2G16990	659.65	1.32775	0.314366	4.22358	2.40456e-05	0.00134347
AT3G58270	306.539	1.32828	0.427007	3.11069	0.00186654	0.0343948
AT1G06963	188.462	1.34827	0.183368	7.35282	1.94067e-13	1.36487e-10
AT1G15050	356.717	1.35012	0.396563	3.40457	0.000662692	0.0167872	IAA34	Belongs to auxin inducible gene family.
AT4G30280	138.867	1.36582	0.271108	5.03791	4.70633e-07	5.77319e-05	ATXTH18	Encodes a xyloglucan endotransglucosylase/hydrolase with only only the endotransglucosylase (XET; EC 2.4.1.207) activity towards xyloglucan and non-detectable endohydrolytic (XEH; EC 3.2.1.151) activity. Expressed in the mature or basal regions of both the main and lateral roots, but not in the tip of these roots where cell division occurs.
AT2G42530	15661.5	1.37134	0.456014	3.00723	0.00263642	0.0433246	COR15B
AT1G51090	474.602	1.38749	0.400459	3.46474	0.00053074	0.0142288	AtHMAD1
AT3G44120	86.2144	1.39013	0.281252	4.94263	7.70737e-07	8.79015e-05
AT4G35720	505.133	1.41233	0.302055	4.67575	2.92887e-06	0.000252229
AT1G52410	1539.01	1.43762	0.436206	3.29574	0.000981619	0.0225367	AtTSA1	Contains a novel calcium-binding repeat sequence. Binds TSK in vitro. Localizes to small cytoplasmic vesicles in interphase cells. In cells synchronized for cell division, TSA1 and TSK relocalize to ends of spindle microtubules that are ahead of separating chromatids during metaphase and anaphase of mitosis. May be involved in mitosis together with TSK. Expressed preferentially in the flower and …
AT3G09260	12855.3	1.44411	0.231275	6.24415	4.261e-10	1.36216e-07	BGLU23	Encodes beta-glucosidase.The major constituent of ER bodies. One of the most abundant proteins in Arabidopsis seedlings. Exist in an soluble (inactive) and non-soluble (active) form, most probably formed in a polymerization process. Involved in the mutualistic interaction between Arabidopsis and the endophytic fungus Piriformospora indica.
AT2G29170	129.572	1.47347	0.373777	3.9421	8.07717e-05	0.00344283
AT3G41768	6353.69	1.47363	0.137778	10.6957	1.06616e-26	2.81185e-23
AT1G22980	39.051	1.47689	0.439395	3.36118	0.000776113	0.0190188
AT5G43440	383.238	1.48713	0.395873	3.75657	0.000172257	0.00613927		encodes a protein whose sequence is similar to ACC oxidase
AT5G11410	74.6304	1.49078	0.478272	3.11701	0.00182696	0.0338131	BKN2
AT3G11260	47.6262	1.50144	0.485556	3.0922	0.00198678	0.0356456	WOX5	Arabidopsis thaliana WOX5 protein mRNA
AT5G08600	57.3654	1.50183	0.380142	3.9507	7.79239e-05	0.00335534
AT2G16570	152.765	1.50636	0.239367	6.29307	3.11243e-10	1.04237e-07	ASE1	Amidophosphoribosyltransferase (ATase: EC 2.4.2.14) is a key enzyme in the pathway of purine nucleotide biosynthesis
AT5G18270	97.9156	1.50851	0.376278	4.00903	6.09694e-05	0.0028026	ANAC087
AT1G49920	45.5065	1.51942	0.354131	4.29055	1.78232e-05	0.00107137
AT4G04565	73.7235	1.54543	0.365925	4.22336	2.4069e-05	0.00134347
AT3G33528	98.6327	1.55348	0.268283	5.79046	7.01955e-09	1.52686e-06
AT3G48770	50.2991	1.5655	0.375405	4.17016	3.04384e-05	0.00161768
AT5G49520	101.872	1.57356	0.400893	3.92514	8.66787e-05	0.0036431	ATWRKY48	Encodes WRKY48, a member of the WRKY Transcription Factor. WRKY48 is a stress- and pathogen-induced transcriptional activator that represses plant basal defense.
AT1G70640	112.22	1.59427	0.458539	3.47684	0.000507367	0.01383
AT2G37720	33.1448	1.60206	0.453123	3.5356	0.000406852	0.0117591	TBL15	Encodes a member of the TBL (TRICHOME BIREFRINGENCE-LIKE) gene family containing a plant-specific DUF231 (domain of unknown function) domain. TBL gene family has 46 members, two of which (TBR/AT5G06700 and TBL3/AT5G01360) have been shown to be involved in the synthesis and deposition of secondary wall cellulose, presumably by influencing the esterification state of pectic polymers. A nomenclature…
AT2G47180	140	1.61479	0.424005	3.80844	0.000139848	0.0053261	AtGolS1
AT1G57750	137.621	1.6488	0.243345	6.77556	1.23923e-11	5.85181e-09	CYP96A15	Encodes a CYP96A15, midchain alkane hydroxylase, involved in cuticular wax biosynthesis.
AT5G64060	163.22	1.66268	0.312675	5.31761	1.05139e-07	1.65547e-05	anac103
AT1G33720	120.885	1.66866	0.359504	4.64156	3.45787e-06	0.00028837	CYP76C6	member of CYP76C
AT5G40230	31.7405	1.68076	0.556448	3.02052	0.00252343	0.0422686	UMAMIT37
AT1G34315	23.0657	1.70278	0.495208	3.43852	0.000584901	0.0152435
AT1G67220	19.7953	1.74945	0.573045	3.05291	0.00226635	0.0391307	ATHPCAT1
AT3G28220	10235.5	1.75035	0.152186	11.5014	1.29836e-30	5.4788e-27
AT2G38250	69.0829	1.76765	0.463498	3.81371	0.000136895	0.00522304
AT1G03410	132.903	1.77915	0.258375	6.88591	5.74209e-12	2.95494e-09	2A6
AT4G07526	18.8027	1.77925	0.539356	3.29883	0.00097087	0.0223629
AT1G52940	108.843	1.77996	0.461839	3.85407	0.000116171	0.00458762	ATPAP5
AT4G03610	19.6837	1.78807	0.539294	3.31557	0.000914567	0.0214843
AT2G40350	23.3789	1.79568	0.548713	3.27252	0.00106594	0.0239279		encodes a member of the DREB subfamily A-2 of ERF/AP2 transcription factor family. The protein contains one AP2 domain. There are eight members in this subfamily including DREB2A AND DREB2B that are involved in response to drought.
AT5G43570	100.428	1.8015	0.552848	3.25858	0.0011197	0.0248132		Predicted to encode a PR (pathogenesis-related) peptide that belongs to the PR-6 proteinase inhibitor family. Six putative PR-6-type protein encoding genes are found in Arabidopsis: At2g38900, At2g38870, At5g43570, At5g43580, At3g50020 and At3g46860.
AT1G29410	53.9345	1.81813	0.41165	4.4167	1.0022e-05	0.000684319	PAI3	Encodes phosphoribosylanthranilate isomerase which catalyzes the third step in tryptophan biosynthesis.
AT1G55950	17.0004	1.82042	0.580921	3.13369	0.00172626	0.0325489
AT1G53480	103.725	1.82593	0.371892	4.90984	9.11501e-07	0.00010122	ATMRD1	Encodes MRD1 (mto 1 responding down). Down-regulated in mto1-1 mutant that over-accumulates soluble methionine.
AT4G15390	90.0265	1.83769	0.61227	3.00144	0.00268708	0.0438136
AT5G48850	71.5816	1.85519	0.599643	3.09382	0.00197598	0.0355837	ATSDI1	homologous to the wheat sulphate deficiency-induced gene sdi1. Expression in root and leaf is induced by sulfur starvation. Knockout mutants retained higher root and leaf sulfate concentrations, indicating a role in regulation of stored sulfate pools.
AT1G48400	22.1442	1.86472	0.60481	3.08315	0.00204825	0.0363771
AT2G18720	58.7887	1.86719	0.335599	5.56375	2.64036e-08	5.06446e-06
AT5G24780	154.194	1.88046	0.524161	3.58755	0.000333797	0.0100182	ATVSP1	encodes an acid phosphatase similar to soybean vegetative storage proteins. Gene expression is induced by wounding and jasmonic acid.
AT4G25480	229.69	1.89015	0.433857	4.35662	1.32086e-05	0.000844511	ATCBF3	encodes a member of the DREB subfamily A-1 of ERF/AP2 transcription factor family (CBF3). The protein contains one AP2 domain. There are six members in this subfamily, including CBF1, CBF2, and CBF3. This gene is involved in response to low temperature and abscisic acid.
AT2G03965	32.6163	1.9143	0.491432	3.89535	9.80554e-05	0.00403289
AT4G32510	28.3372	1.93933	0.504779	3.84195	0.000122063	0.00476928
AT1G05490	176.907	1.94262	0.212221	9.15376	5.49871e-20	8.28695e-17	chr31
AT2G34655	67.7475	1.96467	0.304865	6.44439	1.16068e-10	4.32055e-08
AT2G04100	78.9552	1.98513	0.599804	3.30964	0.000934174	0.0217551
AT4G01910	19.384	1.99401	0.565126	3.52844	0.000418016	0.011967
AT5G44440	1366.5	2.02781	0.598781	3.38656	0.000707744	0.0176853
AT4G00250	22.6922	2.07446	0.535238	3.87577	0.000106287	0.00431259	AtSTKL2
AT3G24542	29.8823	2.09997	0.530897	3.95552	7.63674e-05	0.00330746
AT1G35250	45.3158	2.11394	0.580337	3.6426	0.0002699	0.00865445	ALT2
AT3G09680	33.4519	2.12226	0.584747	3.62936	0.000284128	0.00901475
AT4G11320	1039.49	2.13693	0.50549	4.22745	2.36356e-05	0.00132983	AtCP2
AT3G09162	31.8503	2.14881	0.633193	3.39361	0.000689783	0.0173053
AT2G05642	50.8195	2.1521	0.399849	5.38228	7.35503e-08	1.23162e-05
AT3G48840	19.628	2.18557	0.579254	3.77308	0.000161247	0.00589629
AT1G04183	290.648	2.21	0.179665	12.3007	8.98149e-35	6.31668e-31
AT3G27150	22.6061	2.25822	0.672803	3.35644	0.00078953	0.0192359		Target gene of MIR2111-5p.
AT1G36180	1246.19	2.29673	0.152227	15.0875	1.95688e-51	4.12881e-47	ACC2	acetyl-CoA carboxylase 2 (ACC2)
AT4G04223	28.4187	2.30617	0.53813	4.28553	1.82302e-05	0.00108963
AT5G58610	110.854	2.32182	0.354782	6.54434	5.97569e-11	2.42464e-08
AT3G59190	29.5947	2.33117	0.499431	4.66764	3.04678e-06	0.000261318
AT1G31095	15.1596	2.33125	0.648331	3.59578	0.000323427	0.00983283
AT5G60610	75.7186	2.3325	0.352761	6.6121	3.78897e-11	1.66549e-08
AT5G57980	22.0286	2.37352	0.644229	3.68427	0.000229356	0.00771798	RPB5C	NRPB5-like protein of unknown function; homologous to budding yeast RPB5
AT2G24560	15.4853	2.39247	0.682045	3.50779	0.000451846	0.0126439
AT2G19365	82.4958	2.40352	0.34723	6.92198	4.45375e-12	2.40948e-09
AT1G15040	12.7131	2.40733	0.707096	3.40454	0.000662767	0.0167872	GAT
AT1G35320	52.1326	2.43714	0.392667	6.20662	5.41354e-10	1.63172e-07
AT5G03090	16.7094	2.44112	0.638556	3.82287	0.000131906	0.00506015
AT1G72140	188.718	2.44574	0.213899	11.4341	2.82511e-30	9.9345e-27	NPF5.12
AT1G17710	27.5866	2.52274	0.789856	3.19393	0.0014035	0.0285773	AtPEPC1
AT5G36910	123.888	2.58384	0.291408	8.86673	7.53241e-19	9.93289e-16	THI2.2	Encodes a thionin that is expressed at a low basal level in seedlings and shows circadian variation. Predicted to encode a PR (pathogenesis-related) protein. Belongs to the plant thionin (PR-13) family with the following members: At1g66100, At5g36910, At1g72260, At2g15010, At1g12663, At1g12660.
AT4G36850	143.953	2.58415	0.472248	5.47203	4.44912e-08	8.02324e-06
AT4G34071	19.9372	2.58964	0.5963	4.34284	1.40651e-05	0.000883215
AT5G38000	31.7703	2.59282	0.658703	3.93624	8.27665e-05	0.00349258
AT1G73490	75.2537	2.62396	0.694911	3.77596	0.000159392	0.00585889
AT5G21150	10.4383	2.62694	0.814258	3.22617	0.00125459	0.0268737	AGO9	AGO9-dependent sRNA silencing is crucial to specify cell fate in the Arabidopsis ovule. AGO9 is expressed in reproductive companion cells but not in the associated male or female gametes or their precursors. Therefore, AGO9 acts non-cell autonomously to silencing the activity of TEs activity in the female gametophyte.
AT4G25330	37.2023	2.65284	0.75441	3.51644	0.000437368	0.01237
AT5G43580	87.6953	2.67646	0.772746	3.46357	0.00053306	0.0142729	UPI	Predicted to encode a PR (pathogenesis-related) peptide that belongs to the PR-6 proteinase inhibitor family. Six putative PR-6-type protein encoding genes are found in Arabidopsis: At2g38900, At2g38870, At5g43570, At5g43580, At3g50020 and At3g46860.
AT4G18330	11.935	2.71166	0.783996	3.45876	0.000542662	0.0144008
AT4G22950	126.711	2.71659	0.258777	10.4978	8.84483e-26	2.07352e-22	AGL19	MADS-box protein AGL19
AT1G23070	21.0826	2.74276	0.900749	3.04497	0.00232701	0.0398519
AT2G38340	46.4286	2.75966	0.628892	4.38813	1.14329e-05	0.000763929	DREB19	encodes a member of the DREB subfamily A-2 of ERF/AP2 transcription factor family. The protein contains one AP2 domain. There are eight members in this subfamily including DREB2A AND DREB2B that are involved in response to drought.
AT3G44265	12.4045	2.80368	0.810094	3.46093	0.000538319	0.0143409
AT3G48835	19.3061	2.8107	0.671052	4.18851	2.80798e-05	0.00151912
AT3G62460	310.272	2.83602	0.233396	12.1511	5.65943e-34	2.98521e-30
AT1G65370	33.3927	2.83955	0.488442	5.81349	6.11842e-09	1.37332e-06
AT1G19530	20.5927	2.92351	0.761566	3.83881	0.00012363	0.00481266
AT5G28520	43.2664	2.99705	0.916654	3.26956	0.00107716	0.0240498
AT5G66980	9.85963	3.00287	0.908407	3.30564	0.000947587	0.0219705
AT4G36430	31.4395	3.00778	0.901504	3.3364	0.000848697	0.0202794
AT5G56810	31.1336	3.01878	0.522675	5.77563	7.66672e-09	1.6176e-06
AT5G51330	14.5912	3.02309	0.710726	4.25352	2.10437e-05	0.00120981	DYAD	Encodes novel protein involved in sister chromatid cohesion and meiotic chromosome organization during both male and female meiosis. Gene has two alternate transcripts which produce two similar proteins, one 57 aa shorter than the other.
AT5G66970	34.9314	3.06455	0.47656	6.43058	1.27118e-10	4.62424e-08
AT4G17710	38.2678	3.08966	0.792539	3.89843	9.68201e-05	0.00399745	HDG4	Encodes a homeobox-leucine zipper family protein belonging to the HD-ZIP IV family.
AT5G61740	59.1393	3.11157	0.459304	6.77453	1.24808e-11	5.85181e-09	ABCA10	member of ATH subfamily
AT4G12170	10.388	3.13215	0.882669	3.5485	0.000387432	0.0112595
AT3G01600	298.919	3.13861	0.733895	4.27665	1.89729e-05	0.00112131	anac044
AT4G16740	109.909	3.1644	1.04193	3.03707	0.00238892	0.040681	ATTPS03	Encodes an (E,E)-alpha-farnesene synthase in the Col ecotype of Arabidopsis. This enzyme can also catalyze the formation of (E)-beta-ocimene as well as trace amounts of myrcene and other related compounds in vitro. The cytosolic localization of the protein may make it favor (E,E)-alpha-farnesene biosynthesis because the precursor of this product, FPP, is primarily cytosolic. Transcript levels for…
AT5G13210	85.891	3.18311	0.431024	7.38501	1.52447e-13	1.14113e-10
AT1G47760	19.8806	3.20241	0.644835	4.96625	6.82613e-07	7.95716e-05	AGL102
AT3G28330	92.6853	3.38149	0.483775	6.98979	2.75299e-12	1.56987e-09
AT1G05313	34.9559	3.4161	0.519244	6.57898	4.73679e-11	1.99883e-08
AT1G60470	26.0976	3.41658	1.15261	2.96421	0.00303461	0.0475111	AtGolS4
AT3G06025	11.4543	3.52501	0.888545	3.96717	7.2731e-05	0.00319983
AT4G23560	19.3232	3.58161	0.896521	3.99501	6.46921e-05	0.00293057	AtGH9B15
AT4G29200	23.3967	3.64935	0.791235	4.61222	3.9839e-06	0.000328345	DEG3
AT1G26970	9.40453	3.6664	1.05799	3.46543	0.000529382	0.0142105	PBL4
AT5G41763	18.417	3.73044	0.748637	4.98297	6.26149e-07	7.38052e-05
AT1G70440	56.0281	3.87584	0.810406	4.7826	1.73043e-06	0.000165206	SRO3	Encodes a protein with similarity to RCD1 but without the WWE domain. The protein does have a PARP signature upstream of the C-terminal protein interaction domain. The PARP signature may bind NAD+ and attach the ADP-ribose-moiety from NAD+ to the target molecule. Its presence suggests a role for the protein in ADP ribosylation.
AT5G55270	32.5786	3.97134	0.590512	6.72525	1.7529e-11	8.04008e-09	AtDOB14
AT5G12030	13.902	3.994	1.35392	2.94996	0.00317819	0.0490445	AT-HSP17.6A	Encodes a cytosolic small heat shock protein with chaperone activity that is induced by heat and osmotic stress and is also expressed late in seed development.
AT5G59390	89.2787	3.99422	0.424549	9.40814	5.04979e-21	9.68595e-18
AT4G05380	57.0497	4.20938	0.584227	7.20505	5.80225e-13	3.70975e-10
AT3G22860	34.5658	4.242	0.664681	6.38201	1.74779e-10	6.14612e-08	ATEIF3C-2	member of eIF3c - eukaryotic initiation factor 3c
AT5G32670	11.3388	4.27859	1.07026	3.99771	6.39593e-05	0.00292095
AT3G46230	23.1191	4.29552	1.25858	3.413	0.000642526	0.0164323	ATHSP17.4	member of the class I small heat-shock protein (sHSP) family, which accounts for the majority of sHSPs in maturing seeds
AT1G17960	134.123	4.53417	0.438996	10.3285	5.23718e-25	1.10499e-21
AT4G18900	8.53312	4.55654	1.3032	3.49642	0.000471543	0.0130566
AT2G24255	22.7197	4.63958	0.854137	5.4319	5.57584e-08	9.5646e-06	AtFDA15
AT1G71280	9.25113	4.66141	1.23292	3.78079	0.000156333	0.00580716
AT1G64795	15.1028	4.74144	1.01045	4.69241	2.70001e-06	0.000239359
AT5G45570	25.7514	4.75537	0.838394	5.672	1.4114e-08	2.89117e-06
AT2G34610	5.54998	4.77771	1.61633	2.9559	0.00311762	0.0484709
AT2G03130	32.7359	4.94054	0.829754	5.95422	2.61313e-09	6.56361e-07
AT4G01533	6.73673	5.05762	1.45327	3.48016	0.000501114	0.0136956
AT1G21528	7.28965	5.19032	1.42193	3.65019	0.000262043	0.00846683
AT5G61730	27.8859	5.21665	0.84719	6.1576	7.38572e-10	2.05041e-07	ABCA9	member of ATH subfamily
AT3G56350	13.9525	5.33496	1.54141	3.46109	0.000538	0.0143409
AT2G20800	139.264	5.35163	0.47858	11.1823	4.97746e-29	1.50028e-25	NDB4
AT1G55335	4.54166	5.49089	1.62192	3.38543	0.000710676	0.0176853
AT3G03235	4.61355	5.53125	1.6911	3.2708	0.00107243	0.0240373
AT2G21450	38.8019	5.7511	0.816722	7.04168	1.8993e-12	1.14495e-09	CHR34
AT4G13680	118.302	5.80108	0.623017	9.31128	1.26306e-20	2.22077e-17	AtDOB3
AT4G27150	6.23107	5.96402	1.93941	3.07517	0.00210379	0.0371137	AT2S2
AT4G12940	7.01474	6.13173	1.60205	3.82743	0.000129489	0.00499469
AT1G36240	10.6396	6.72707	1.44209	4.66479	3.08927e-06	0.000262824
AT5G53230	257.979	6.77498	0.4757	14.2421	5.01701e-46	5.2927e-42	AtDOB6
AT5G53240	152.823	8.74516	1.07761	8.11536	4.84358e-16	5.67749e-13	AtDOB7

## Sheet: Table S4
Table S4.
Genes that were significantly (adj. p-value < 0.05 and log2 fold change > |1|) differentially expressed between Ws and hy5/hyh seedlings under UV-B light conditions.
TAIR ID	baseMean	log2FoldChange	lfcSE	stat	pvalue	padj	Gene symbol	Gene product
AT1G64340	42.463	-8.80862	1.22572	-7.18646	6.64937e-13	1.62748e-11
AT4G14690	37705.7	-7.93112	0.782927	-10.1301	4.06261e-24	2.80649e-22	ELIP2	Encodes an early light-induced protein. ELIPs are thought not to be directly involved in the synthesis and assembly of specific photosynthetic complexes, but rather affect the biogenesis of all chlorophyll-binding complexes. A study (PMID 17553115) has shown that the chlorophyll synthesis pathway was downregulated as a result of constitutive ELIP2 expression, leading to decreased chlorophyll avai…
AT3G22840	38997.8	-7.57178	0.829214	-9.13128	6.76928e-20	3.36567e-18	ELIP	Encodes an early light-inducible protein.
AT3G20360	16.5108	-7.44393	1.29904	-5.73035	1.00223e-08	1.3804e-07
AT1G66540	49.0379	-7.15838	1.06468	-6.72347	1.7745e-11	3.61668e-10
AT4G17860	24.7543	-7.05931	1.2642	-5.58403	2.35008e-08	3.02982e-07
AT2G44560	12.1418	-7.00306	1.32635	-5.27993	1.2923e-07	1.48866e-06	AtGH9B11
AT1G66390	110.395	-6.77653	1.0726	-6.31787	2.65185e-10	4.67819e-09	ATMYB90	production of anthocyanin pigment 2 protein (PAP2)
AT3G17609	2303.77	-6.56173	1.26472	-5.18829	2.12238e-07	2.3579e-06	HYH	Encodes a homolog of HY5 (HYH). Involved in phyB signaling pathway.
AT4G15480	6524.56	-6.12868	0.158233	-38.7321	0	0	UGT84A1	Encodes a protein that might have sinapic acid:UDP-glucose glucosyltransferase activity.
AT5G17030	31.8104	-5.94436	0.973107	-6.10864	1.00485e-09	1.63361e-08	UGT78D3
AT1G11990	20.1596	-5.86473	1.13251	-5.17851	2.23661e-07	2.47489e-06
AT4G36770	5.16075	-5.76681	1.51927	-3.79577	0.000147188	0.000887679
AT3G53790	4.7405	-5.64197	1.56092	-3.61451	0.000300919	0.00166572	TRFL4	Arabidopsis thaliana telomere-binding protein, putative (At3g53790)
AT4G17160	8.59369	-5.50673	1.39804	-3.9389	8.18543e-05	0.000532293	ATRAB2B
AT1G11230	4.23803	-5.48091	1.64583	-3.33017	0.000867932	0.00420043
AT3G62610	169.666	-5.46373	0.406507	-13.4407	3.49197e-41	5.86624e-39	ATMYB11	Member of the R2R3 factor gene family.
AT4G22100	15.4657	-5.45638	1.19016	-4.58458	4.54892e-06	3.93111e-05	BGLU3
AT2G22960	3.57054	-5.23414	1.61432	-3.24232	0.00118563	0.00551296	FPT2
AT5G14980	7.09073	-5.22374	1.39669	-3.74009	0.000183955	0.00108001	MAGL14
AT5G05260	12.4737	-5.16367	1.18661	-4.35161	1.35142e-05	0.000105968	CYP79A2	Encodes cytochrome P450 CYP79A2.
AT4G21200	105.189	-5.13079	0.417838	-12.2794	1.16906e-34	1.47295e-32	ATGA2OX8	Encodes a protein with gibberellin 2-oxidase activity which acts specifically on C-20 gibberellins.
AT5G08640	17099.1	-5.12955	0.423146	-12.1224	8.03713e-34	9.7925e-32	ATFLS1	Encodes a flavonol synthase that catalyzes formation of flavonols from dihydroflavonols.
AT1G56100	3.22177	-5.08728	2.0721	-2.45514	0.014083	0.0449145
AT4G05470	11.5678	-5.05699	1.23539	-4.09343	4.25036e-05	0.000295738
AT4G27565	11.0205	-4.97956	1.18562	-4.19997	2.66947e-05	0.000195688
AT2G47460	181.705	-4.97403	0.385059	-12.9176	3.58118e-38	5.22452e-36	ATMYB12	MYB12 belongs to subgroup 7 of the R2R3-MYB family. It strongly activates the promoters of chalcone synthase (CHS), flavanone 3-hydroxylase (F3H), flavonol synthase (FLS) and - to a lesser extent - chalcone flavanone isomerase (CHI), but cannot activate the promoters of flavonoid-3'hydroxylase (F3'H) and dihydroflavonol 4-reductase (DF). The activation requires a functional MYB recognition elemen…
AT1G69180	2.73506	-4.85137	1.71768	-2.82438	0.00473721	0.0180805	CRC	Putative transcription factor with zinc finger and helix-loop-helix domains, the later similar to HMG boxes. Involved in specifying abaxial cell fate in the carpel. Four putative LFY binding sites (CCANTG) and two potential binding sites for MADS box proteins known as CArG boxes (CC(A/T)6GG) were found in the region spanning 3.8 Kb upstream of the CRC coding region.
AT5G49330	1986.88	-4.79278	0.143217	-33.4652	1.54489e-245	1.14193e-241	ATMYB111	Member of the R2R3 factor gene family.
AT4G31870	10160.9	-4.7886	0.458222	-10.4504	1.45942e-25	1.13553e-23	ATGPX7	Encodes glutathione peroxidase.
AT4G29450	2.5981	-4.77543	1.82159	-2.62157	0.00875251	0.0301137
AT5G62210	4017.19	-4.7567	0.438998	-10.8354	2.34054e-27	2.04337e-25
AT3G14395	301.238	-4.72153	0.277789	-16.9968	8.66709e-65	3.31367e-62	MATI
AT5G11260	1572.32	-4.7152	0.401004	-11.7585	6.38815e-32	7.15441e-30	HY5	Basic leucine zipper (bZIP) transcription factor. Nuclear localization. Involved in light-regulated transcriptional activation of G-box-containing promoters. Negatively regulated by Cop1. Although cytokinins do not appear to affect the gene's promoter activity, they appear to stabilize the protein. HY5 plays a role in anthocyanin accumulation in far-red light and blue light, but not in red light …
AT5G24130	22.9214	-4.70848	0.827316	-5.69127	1.26096e-08	1.70811e-07
AT3G04420	59.6898	-4.70237	0.522916	-8.9926	2.41459e-19	1.132e-17	anac048
AT2G23910	3195.44	-4.70137	0.148849	-31.5848	5.97181e-219	2.6485e-215
AT5G65165	101.44	-4.65673	0.416866	-11.1708	5.66758e-29	5.37088e-27	SDH2-3	One of three isoforms of the iron-sulfur component of the succinate dehydrogenase complex, a component of the mitochondrial respiratory chain complex II. The product of the nuclear encoded gene is imported into the mitochondrion. Transcripts appear during seed maturation, persist through dessication, are abundant in dry seeds, and markedly decline during germination.
AT1G80340	21.2883	-4.59998	0.874417	-5.26062	1.43568e-07	1.63682e-06	ATGA3OX2	Encodes a protein with gibberellin 3 &#946;-hydroxylase activity. The protein was heterologously expressed in E. coli and shown to catalyze the hydroxylation of both GA9 and GA20.
AT5G41450	2.25918	-4.57493	1.81369	-2.52245	0.0116542	0.0383634	ATL87
AT5G52250	518.835	-4.53095	0.21032	-21.5431	6.14178e-103	7.56633e-100	EFO1	Encodes a transducin protein whose gene expression is induced by UV-B. This induction is reduced in hy5 mutant and may be a target of HY5 during UV-B response.
AT3G21570	12.0277	-4.48073	1.02342	-4.37821	1.19656e-05	9.53527e-05
AT1G78440	241.183	-4.37789	0.246492	-17.7607	1.42336e-70	6.31259e-68	ATGA2OX1	Encodes a gibberellin 2-oxidase that acts on C19 gibberellins.
AT4G27570	737.765	-4.32158	0.468681	-9.22072	2.95106e-20	1.51832e-18	UGT79B3
AT1G23010	448.011	-4.31748	0.220294	-19.5987	1.58568e-85	1.17208e-82	LPR1	Encodes a protein with multicopper oxidase activity. Located in ER. Function together with LPR2 (AT1G71040) and a P5-type ATPase (At5g23630/PDR2) in a common pathway that adjusts root meristem activity to Pi (inorganic phosphate) availability.
AT1G65060	10582.1	-4.28549	0.188016	-22.7932	5.35605e-115	9.13618e-112	4CL3	encodes an isoform of 4-coumarate:CoA ligase (4CL), which is involved in the last step of the general phenylpropanoid pathway. mRNA levels are not induced in response to wounding or to fungal infection by P. parasitica. mRNA is expressed in flowers, to a lesser degree in mature leaves and siliques and marginally in seedling roots and bolting stems of mature plants. The catalytic efficiency was in…
AT1G53680	437.418	-4.23183	0.195401	-21.6571	5.21122e-104	6.79757e-101	ATGSTU28	Encodes glutathione transferase belonging to the tau class of GSTs. Naming convention according to Wagner et al. (2002).
AT5G13930	63442.8	-4.20127	0.572468	-7.33888	2.15386e-13	5.56665e-12	ATCHS	Encodes chalcone synthase (CHS), a key enzyme involved in the biosynthesis of flavonoids. Required for the accumulation of purple anthocyanins in leaves and stems. Also involved in the regulation of auxin transport and the modulation of root gravitropism.
AT4G11470	22.1351	-4.12756	0.784662	-5.2603	1.43819e-07	1.63884e-06	CRK31	Encodes a cysteine-rich receptor-like protein kinase.
AT5G05285	5.99316	-4.06491	1.32222	-3.07431	0.00210993	0.00905336
AT5G23160	3.18465	-4.03869	1.61472	-2.50117	0.0123784	0.0403368
AT5G56970	3.08264	-3.98466	1.63403	-2.43855	0.0147463	0.0466144	ATCKX3	It encodes a protein whose sequence is similar to cytokinin oxidase/dehydrogenase, which catalyzes the degradation of cytokinins.
AT3G23510	293.144	-3.97913	0.244827	-16.2528	2.13363e-59	6.57127e-57
AT3G13784	269.751	-3.92379	0.745791	-5.26125	1.43083e-07	1.63213e-06	AtcwINV5
AT3G15280	12.9388	-3.84739	0.937938	-4.10197	4.09651e-05	0.000286743
AT3G21560	15958.8	-3.84168	0.334404	-11.4881	1.51352e-30	1.54665e-28	BRT1	Encodes a protein with sinapic acid:UDP-glucose glucosyltransferase activity. Mutants defective in this gene are hyper-fluorescent (which accumulate in their trichomes a compound that is likely to be 3',5'-dimethoxynaringenin chalcone or sinapoyltriacetic acid lactone, potential products of the concerted action of 4-coumarate CoA ligase and chalcone synthase on sinapic acid).
AT5G44110	6027.59	-3.78972	0.177883	-21.3045	1.03102e-100	1.20331e-97	ABCI21	Encodes a member of the NAP subfamily of ABC transporters.
AT2G28210	191.583	-3.78719	0.25189	-15.0351	4.32344e-51	1.01618e-48	ACA2
AT4G26150	842.876	-3.77136	0.222087	-16.9814	1.12714e-64	4.09742e-62	CGA1	Encodes a member of the GATA factor family of zinc finger transcription factors.
AT5G45860	9.67505	-3.7499	1.02736	-3.65002	0.000262216	0.0014758	PYL11	Encodes a member of the PYR (pyrabactin resistance )/PYL(PYR1-like)/RCAR (regulatory components of ABA receptor) family proteins with 14 members. PYR/PYL/RCAR family proteins function as abscisic acid sensors. Mediate ABA-dependent regulation of protein phosphatase 2Cs ABI1 and ABI2.
AT2G25820	25.0337	-3.74755	0.617531	-6.06861	1.29024e-09	2.06579e-08	ESE2	encodes a member of the DREB subfamily A-4 of ERF/AP2 transcription factor family. The protein contains one AP2 domain. There are 17 members in this subfamily including TINY.
AT5G44590	12.2645	-3.74182	0.920703	-4.06409	4.82201e-05	0.000332086
AT2G26410	16.8572	-3.71454	0.727784	-5.10391	3.32702e-07	3.55379e-06	Iqd4
AT5G17220	4049.06	-3.69769	0.46871	-7.88907	3.04443e-15	9.61684e-14	ATGSTF12	Encodes glutathione transferase belonging to the phi class of GSTs. Naming convention according to Wagner et al. (2002). Mutants display no pigments on leaves and stems.
AT3G51240	26060.9	-3.67343	0.455871	-8.05805	7.75222e-16	2.60858e-14	F3'H	Encodes flavanone 3-hydroxylase that is coordinately expressed with chalcone synthase and chalcone isomerases. Regulates flavonoid biosynthesis.
AT5G02270	6577.62	-3.66434	0.173839	-21.0789	1.24183e-98	1.31131e-95	ABCI20	member of NAP subfamily
AT1G56150	47.6745	-3.63637	0.515144	-7.05895	1.67771e-12	3.8997e-11	SAUR71
AT5G07990	970.151	-3.6344	0.6378	-5.69834	1.20978e-08	1.64279e-07	CYP75B1	Required for flavonoid 3' hydroxylase activity.
AT3G47380	134.25	-3.62537	0.290452	-12.4818	9.38459e-36	1.23871e-33	AtPMEI11
AT1G66380	4.5391	-3.59206	1.3473	-2.66612	0.00767317	0.0270599	AtMYB114	Encodes a member of the MYB family of transcription factors. Involved in regulation of anthocyanin biosynthesis. Affects the expression of enzymes involved in later steps of anthocyanin biosynthesis
AT1G08757	6.55772	-3.55845	1.12227	-3.17076	0.00152042	0.00683189
AT2G22590	270.548	-3.5345	0.290643	-12.161	5.01709e-34	6.18077e-32
AT3G13790	3934.65	-3.51581	0.403285	-8.71792	2.8335e-18	1.2037e-16	ATBFRUCT1	Encodes a protein with invertase activity.
AT5G24850	2750.51	-3.49777	0.173227	-20.1918	1.1561e-90	9.49498e-88	CRY3	Binds flavin adenine dinucleotide and DNA. It does not have photolyase activity, and it is likely to act as photoreceptor. Closely related to Synechocystis cryptochrome.
AT1G28480	28.9406	-3.47945	0.618282	-5.62761	1.82727e-08	2.40045e-07	GRX480	Encodes GRX480, a member of the glutaredoxin family that regulates protein redox state. GRX480 interacts with TGA factors and suppresses JA-responsive PDF1.2 transcription. GRX480 transcription is SA-inducible and requires NPR1. Maybe involved in SA/JA cross-talk.
AT2G28710	10.1702	-3.43218	0.896796	-3.82716	0.000129632	0.000794085
AT5G48880	14557.8	-3.38368	0.201737	-16.7728	3.86105e-63	1.29725e-60	KAT5	Encodes a peroxisomal 3-keto-acyl-CoA thiolase 2 precursor. EC2.3.1.16 thiolases. AT5G48880.1 is named PKT1 and AT5G48880.2 is named PKT2.
AT1G06000	13136.1	-3.3797	0.325772	-10.3744	3.2413e-25	2.4531e-23	UGT89C1	encodes a flavonol-7-O-rhamnosyltransferase involved in the formation of rhamnosylated flavonols
AT5G35760	9.78931	-3.36933	0.892223	-3.77633	0.000159153	0.000951272
AT2G25130	30.9257	-3.35916	0.529498	-6.34405	2.23797e-10	4.00541e-09
AT5G60540	8280.9	-3.32607	0.0937237	-35.4881	7.5118e-276	8.32871e-272	ATPDX2	Encodes a protein predicted to function in tandem with PDX1 to form glutamine amidotransferase complex with involved in vitamin B6 biosynthesis. PDX2 is predicted to function as glutaminase within the complex.
AT1G78570	36555.2	-3.32591	0.162556	-20.4601	4.87996e-93	4.70492e-90	ATRHM1	Encodes a UDP-L-Rhamnose synthase involved in the biosynthesis of rhamnose, a major monosaccharide component of pectin. Catalyzes the conversion of UDP-D-Glc to UDP-L-Rha. The dehydrogenase domain of RHM1 was shown to catalyze the conversion of UDP-D-Glc to the reaction intermediate UDP-4-keto-6-deoxy-D-Glc using recombinant protein assay but the activity of the full-length protein was not determ…
AT5G17040	118.752	-3.30777	0.426188	-7.7613	8.40635e-15	2.53276e-13
AT3G01530	11.53	-3.27272	0.918204	-3.56426	0.000364881	0.00197395	ATMYB57	Member of the R2R3 factor gene family.
AT4G04760	191.035	-3.26496	0.331072	-9.86179	6.09537e-23	3.86185e-21
AT1G33560	166.985	-3.25712	0.26662	-12.2163	2.54277e-34	3.18565e-32	ADR1	Encodes a NBS-LRR disease resistance protein that possesses N-terminal kinase subdomains. Activation tagged mutant of ADR1 showed elevated levels of SA and reactive oxygen species in addition to number of defense gene transcripts. Exhibits resistance to number of microbial pathogens.
AT2G08650	135.983	-3.23317	0.390265	-8.28454	1.18562e-16	4.32419e-15
AT1G65560	2302.24	-3.22441	0.138563	-23.2703	8.86771e-120	1.96641e-116
AT5G59820	403.404	-3.21032	0.207964	-15.4369	9.2445e-54	2.38368e-51	AtZAT12	Encodes a zinc finger protein involved in high light and cold acclimation. Overexpression of this putative transcription factor increases the expression level of 9 cold-responsive genes and represses the expression level of 15 cold-responsive genes, including CBF genes. Also, lines overexpressing this gene exhibits a small but reproducible increase in freeze tolerance. Because of the repression o…
AT4G24170	8.65196	-3.20986	0.935585	-3.43086	0.000601679	0.00304895
AT5G60780	50.707	-3.19095	0.410222	-7.77859	7.33383e-15	2.2339e-13	ATNRT2.3	member of High affinity nitrate transporter family
AT4G04840	9541.28	-3.12014	0.173137	-18.0212	1.328e-72	6.54408e-70	ATMSRB6
AT2G04032	84.6283	-3.11626	0.314339	-9.9137	3.62941e-23	2.32608e-21	ZIP7
AT5G01045	39.9797	-3.08108	0.465781	-6.61487	3.71879e-11	7.30417e-10
AT3G25795	87.0286	-3.05377	0.589955	-5.17627	2.26361e-07	2.50227e-06
AT2G44460	10.9186	-3.03745	0.914637	-3.32093	0.000897173	0.00433061	BGLU28
AT3G30460	177.665	-3.03291	0.256657	-11.817	3.1893e-32	3.64551e-30
AT1G27940	771.855	-3.02249	0.157647	-19.1726	6.27152e-82	3.97346e-79	ABCB13
AT1G65450	583.853	-3.01788	0.166983	-18.0729	5.20763e-73	2.62453e-70	GLC
AT1G30190	97.2141	-3.00581	0.532737	-5.64221	1.67882e-08	2.22256e-07
AT3G24750	1020.74	-3.00428	0.761284	-3.94634	7.93558e-05	0.000517341	LAZY5
AT1G80865	21.4551	-2.9895	0.634581	-4.71098	2.46527e-06	2.25246e-05
AT5G66370	8.84472	-2.92214	0.892338	-3.2747	0.00105775	0.0049895
AT3G55120	7119.65	-2.91083	0.197867	-14.7111	5.47471e-49	1.16732e-46	A11	Catalyzes the conversion of chalcones into flavanones. Required for the accumulation of purple anthocyanins in leaves and stems.
AT5G17050	11573.4	-2.90873	0.179975	-16.1619	9.3673e-59	2.84548e-56	UGT78D2	The At5g17050 encodes a anthocyanidin 3-O-glucosyltransferase which specifically glucosylates the 3-position of the flavonoid C-ring. Anthocyanidins such as cyanidin and pelargonidin as well as flavonols such as kaempferol and quercetin are accepted substrates.
AT4G19030	130.365	-2.9059	0.261515	-11.1118	1.09932e-28	1.03455e-26	AT-NLM1	an aquaporin whose expression level is reduced by ABA, NaCl, dark, and dessication. is expressed at relatively low levels under normal conditions. Also functions in arsenite transport and tolerance.
AT3G15620	388.825	-2.88399	0.158552	-18.1896	6.24485e-74	3.29713e-71	UVR3	Required for photorepair of 6-4 photoproducts in Arabidopsis thaliana.
AT3G06640	35.929	-2.88391	0.436725	-6.6035	4.0157e-11	7.85258e-10
AT3G62990	16.484	-2.87679	0.881147	-3.26483	0.00109532	0.00513828
AT3G16150	82.2803	-2.83346	0.503407	-5.62856	1.81715e-08	2.38858e-07	ASPGB1
AT1G73990	8965.1	-2.83048	0.111493	-25.387	3.51411e-142	1.11322e-138	SPPA	Encodes a putative protease SppA (SppA).
AT5G06330	30.1429	-2.82838	0.494684	-5.71754	1.08076e-08	1.47573e-07
AT1G80390	24.0933	-2.80737	0.610212	-4.60064	4.21195e-06	3.66994e-05	IAA15	Member of a multigene family of Auxin responsive genes.
AT1G67260	30.6543	-2.80735	0.66051	-4.25027	2.1351e-05	0.000159679	TCP1	Encodes protein with TCP (TB1,CYC,PCF) domain which is likely to be involved in DNA binding and protein-protein interactions. Based on genome analysis, there is a 9-member gene family that possesses this domain in Arabidopsis. Orthologue of Antirrhinum gene CYCLOIDEA.
AT2G36750	872.886	-2.80732	0.183424	-15.3051	7.06851e-53	1.80166e-50	UGT73C1
AT2G38060	127.29	-2.78994	0.288835	-9.65931	4.48898e-22	2.67589e-20	PHT4;2	Encodes an inorganic phosphate transporter (PHT4;2).
AT5G43190	1478.08	-2.78012	0.140872	-19.7352	1.07619e-86	8.52301e-84
AT2G43440	10.5785	-2.77539	0.85341	-3.25212	0.00114547	0.00535059
AT1G13670	127.406	-2.77214	0.24201	-11.4546	2.22877e-30	2.25676e-28	BGL2
AT5G26660	63.4502	-2.76166	0.391205	-7.05939	1.67239e-12	3.89141e-11	ATMYB86	a MYB gene encodes a transcriptional repressor of the C4H gene which is involved in the biosynthesis of sinapate esters.
AT5G23730	1824.9	-2.74694	0.486831	-5.64249	1.67609e-08	2.22045e-07	EFO2
AT2G41040	6033.01	-2.74395	0.153897	-17.8298	4.1497e-71	1.87795e-68
AT5G22020	3179.5	-2.73653	0.121226	-22.5737	7.85565e-113	1.16133e-109
AT2G25530	1835.17	-2.7364	0.169915	-16.1045	2.37104e-58	7.10511e-56
AT5G56090	2146.62	-2.73237	0.114132	-23.9405	1.15978e-126	2.85758e-123	COX15	Encodes a homolog of COX15. Microarray analysis show a 3.2 fold increase in transcription after treatment with rotenone, an electron transport chain inhibitor.
AT1G54570	4808.25	-2.72071	0.0878985	-30.9528	2.32791e-210	8.60357e-207	PES1
AT1G06430	33474.7	-2.71592	0.138055	-19.6727	3.69646e-86	2.82652e-83	FTSH8	encodes a FtsH protease that is localized to the chloroplast
AT1G03495	270.642	-2.70063	0.677866	-3.98402	6.77601e-05	0.000447997
AT2G37040	34729.1	-2.69597	0.133176	-20.2437	4.03722e-91	3.44328e-88	ATPAL1	Encodes PAL1, a phenylalanine ammonia-lyase. Arabidopsis has four PALs: AT2G37040 (PAL1), AT3G53260 (PAL2), AT5G04230 (PAL3) and AT3G10340 (PAL4).
AT5G58760	1072.09	-2.68949	0.138318	-19.4443	3.25964e-84	2.25883e-81	DDB2	Encodes a DDB1a interacting protein DDB2 required for UV-B tolerance and genomic integrity.
AT2G16660	1041.31	-2.68347	0.227346	-11.8035	3.74595e-32	4.25981e-30
AT1G55320	2803.18	-2.68087	0.150298	-17.837	3.64499e-71	1.68391e-68	AAE18	Encodes a protein with similarity to acyl activating enzymes. AAE18 is localized to the peroxisome where it may be involved in metabolism of auxin precursors to active auxins.
AT3G10510	12.9417	-2.68013	0.714647	-3.75029	0.000176629	0.00104558
AT1G03940	503.642	-2.67941	0.578708	-4.62999	3.65679e-06	3.22423e-05
AT2G40330	23.7264	-2.66513	0.750701	-3.55019	0.00038496	0.00207046	PYL6	Encodes a member of the PYR (pyrabactin resistance )/PYL(PYR1-like)/RCAR (regulatory components of ABA receptor) family proteins with 14 members. PYR/PYL/RCAR family proteins function as abscisic acid sensors. Mediate ABA-dependent regulation of protein phosphatase 2Cs ABI1 and ABI2.
AT3G52450	149.544	-2.64893	0.270497	-9.79281	1.20883e-22	7.55091e-21	AtPUB22	Encodes a cytoplasmically localized U-box domain E3 ubiquitin ligase protein that is involved in the response to water stress and acts as a negative regulator of PAMP-triggered immunity.
AT1G06540	217.067	-2.64557	0.223853	-11.8183	3.13896e-32	3.60655e-30
AT1G52100	418.43	-2.63219	0.201279	-13.0773	4.43794e-39	6.83411e-37
AT1G62760	24.9014	-2.62054	0.520735	-5.0324	4.8439e-07	5.02167e-06	AtPMEI10
AT3G09650	3707.71	-2.61237	0.113557	-23.005	4.15364e-117	7.67559e-114	CRM3	RNA binding protein involved in the processing of chloroplast psbB-psbT-psbH-petB-petD transcript unit.
AT2G25735	16.8042	-2.57176	0.673301	-3.81963	0.00013365	0.000815094
AT3G60940	10.5074	-2.54861	0.826544	-3.08345	0.00204616	0.00881211
AT1G22370	934.897	-2.54843	0.151456	-16.8263	1.56717e-63	5.34645e-61	AtUGT85A5
AT5G05270	17586.9	-2.52868	0.333432	-7.58378	3.3564e-14	9.42129e-13	AtCHIL
AT5G35917	11.4742	-2.52549	0.758062	-3.3315	0.000863778	0.00418581	CYP79A3P	a pseudogene with cytochrome P450 domain
AT3G51238	56.2528	-2.51971	0.381967	-6.59668	4.20469e-11	8.17169e-10
AT1G76720	1176.61	-2.49626	0.146171	-17.0776	2.17869e-65	8.7841e-63
AT1G16510	52.6084	-2.49059	0.506437	-4.91786	8.74941e-07	8.66926e-06	SAUR41
AT1G06170	79.9558	-2.4872	0.306578	-8.11276	4.94808e-16	1.69851e-14	bHLH089
AT1G06690	9977.86	-2.4836	0.136711	-18.1667	9.46483e-74	4.88099e-71
AT2G35700	148.658	-2.4775	0.288389	-8.59084	8.63358e-18	3.48724e-16	ATERF38	encodes a member of the DREB subfamily A-4 of ERF/AP2 transcription factor family. The protein contains one AP2 domain. There are 17 members in this subfamily including TINY. Thought to be involved in secondary cell wall metabolism.
AT2G09335	21.7336	-2.46804	0.651802	-3.78649	0.000152793	0.000916817
AT1G02220	85.3243	-2.4607	0.465769	-5.28309	1.27021e-07	1.46626e-06	ANAC003
AT3G44320	795.015	-2.45291	0.136224	-18.0064	1.73566e-72	8.36704e-70	AtNIT3	This enzyme catalyzes the hydrolysis of indole-3-acetonitrile (IAN) to indole-3-acetic acid (IAA) (EC 3.5.5.1) and IAN to indole-3-acetamide (IAM) at lower levels. It is the only one of the four Arabidopsis nitrilases whose mRNA levels are strongly induced when plants experience sulphur deprivation. This enzyme likely participates in other non-auxin-related metabolic pathways.
AT1G57770	3401.65	-2.44895	0.162887	-15.0347	4.35341e-51	1.01618e-48
AT4G09750	1549.05	-2.44317	0.159986	-15.2711	1.19071e-52	3.00045e-50
AT1G06550	7114.07	-2.44165	0.115359	-21.1657	1.97897e-99	2.19419e-96
AT3G60950	111.341	-2.43841	0.358977	-6.79266	1.10083e-11	2.31383e-10
AT5G54100	1425.05	-2.42734	0.14688	-16.526	2.3835e-61	7.77267e-59	AtSLP2
AT3G23530	6837.54	-2.4223	0.0742436	-32.6264	1.73125e-233	9.5976e-230
AT5G10420	37.7644	-2.41428	0.454901	-5.30726	1.11284e-07	1.292e-06
AT2G21650	98.3355	-2.40795	0.413475	-5.82368	5.75647e-09	8.2782e-08	ATRL2	RSM1 is a member of a small sub-family of single MYB transcription factors. Analysis of overexpressin lines indicate its involvement during early morphogenesis.
AT5G16570	90.7489	-2.40547	0.324449	-7.41401	1.22536e-13	3.23095e-12	GLN1;4	Encodes a cytosolic glutamine synthetase, the enzyme has high affinity with substrate ammonium
AT1G12570	379.942	-2.4048	0.204861	-11.7387	8.07554e-32	8.95375e-30
AT1G52770	291.219	-2.40022	0.262128	-9.15667	5.35228e-20	2.69131e-18
AT1G23700	31.0454	-2.39606	0.438487	-5.46439	4.64507e-08	5.7003e-07
AT1G08630	61.3143	-2.38892	0.453082	-5.27261	1.34497e-07	1.54452e-06	THA1	Encodes a threonine aldolase, involved in threonine degradation to glycine. Primarily expressed in seeds and seedlings.
AT5G54060	838.12	-2.38067	0.555139	-4.28842	1.79951e-05	0.000137269	UF3GT
AT4G36990	881.455	-2.37417	0.224578	-10.5717	4.03188e-26	3.29915e-24	AT-HSFB1	encodes a protein whose sequence is similar to heat shock factors that regulate the expression of heat shock proteins. Transcript level is increased in response to heat shock. However, overexpression of this gene did not result in the increase of decrease of heat shock proteins.
AT2G33260	25.2416	-2.36385	0.525155	-4.50125	6.75561e-06	5.64027e-05
AT3G09575	12.7747	-2.35825	0.766619	-3.07617	0.0020968	0.00900768
AT1G56650	288.318	-2.32408	0.578995	-4.01399	5.97016e-05	0.000400177	ATMYB75	Encodes a putative MYB domain containing transcription factor involved in anthocyanin metabolism and radical scavenging. Essential for the sucrose-mediated expression of the dihydroflavonol reductase gene.
AT3G09520	208.337	-2.31519	0.270768	-8.55047	1.22591e-17	4.88929e-16	ATEXO70H4	A member of EXO70 gene family, putative exocyst subunits, conserved in land plants. Arabidopsis thaliana contains 23 putative EXO70 genes, which can be classified into eight clusters on the phylogenetic tree.
AT1G15550	175.632	-2.30664	0.315722	-7.30592	2.75379e-13	7.0029e-12	ATGA3OX1	Involved in later steps of the gibberellic acid biosynthetic pathway. Activated by AGAMOUS in a cal-1, ap1-1 background. Deletion of 208 bp from -1016 to -809 (&#916;-808) resulted in loss of GA-negative feedback (this sequence, which contains a 43-bp sequence GNFEI, was shown to be sufficient for GA-negative feedback).
AT3G53260	23204.7	-2.30058	0.135322	-17.0008	8.10676e-65	3.15381e-62	ATPAL2	Encodes phenylalanine lyase. Arabidopsis has four PALs: AT2G37040 (PAL1), AT3G53260 (PAL2), AT5G04230 (PAL3) and AT3G10340 (PAL4).
AT1G19510	18.079	-2.29395	0.638349	-3.59356	0.000326187	0.00179128	ATRL5
AT1G16260	284.785	-2.28037	0.230837	-9.87871	5.14897e-23	3.29045e-21	WAKL8
AT4G22880	2002.26	-2.2697	0.574428	-3.95123	7.77496e-05	0.000507984	ANS	encodes leucoanthocyanidin dioxygenase, which is involved in proanthocyanin biosynthesis. Mutant analysis suggests that this gene is also involved in vacuole formation.
AT5G17010	3881.88	-2.26944	0.098366	-23.0714	8.9702e-118	1.80831e-114
AT1G66460	47.651	-2.26742	0.357952	-6.33443	2.38218e-10	4.23616e-09
AT3G16120	63.7357	-2.26083	0.352913	-6.40619	1.49198e-10	2.74106e-09
AT1G06180	796.916	-2.24786	0.165061	-13.6183	3.11663e-42	5.5289e-40	ATMYB13	member of MYB3R- and R2R3- type MYB- encoding genes
AT5G26220	60.5341	-2.24724	0.510918	-4.39843	1.09039e-05	8.79247e-05	AtGGCT2;1
AT2G36885	2638.39	-2.24682	0.166018	-13.5336	9.90251e-42	1.70223e-39
AT3G61920	1070.63	-2.23235	0.154842	-14.417	4.04726e-47	8.46678e-45
AT4G14090	970.748	-2.22761	0.615059	-3.62178	0.000292578	0.0016236		The At4g14090 encodes a anthocyanidin 5-O-glucosyltransferase specifically glucosylating the 5-position of the flavonoid A-ring.
AT4G28160	105.166	-2.22705	0.23999	-9.27977	1.69848e-20	8.96755e-19
AT4G25640	7266.1	-2.22058	0.135426	-16.397	2.00837e-60	6.36222e-58	ATDTX35	Encodes a multidrug and toxin efflux family transporter. Involved in flavonoid metabolism, affecting Root growth, seed development and germination, and pollen development, release and viability.
AT2G36090	15.6526	-2.21754	0.654933	-3.3859	0.00070945	0.00352421
AT5G04000	60.6708	-2.20213	0.326397	-6.74678	1.51164e-11	3.1153e-10
AT5G42800	1679.89	-2.19505	0.623994	-3.51774	0.000435233	0.00229957	DFR	dihydroflavonol reductase. Catalyzes the conversion of dihydroquercetin to leucocyanidin in the biosynthesis of anthocyanins.
AT3G06100	53.6132	-2.19272	0.369744	-5.93038	3.02243e-09	4.5749e-08	NIP7;1
AT4G09820	107.762	-2.1853	0.478148	-4.57034	4.86941e-06	4.19337e-05	AtTT8	TT8 is a regulation factor that acts in a concerted action with TT1, PAP1 and TTG1 on the regulation of flavonoid pathways, namely proanthocyanidin and anthocyanin biosynthesis. Affects dihydroflavonol 4-reductase gene expression. It is thought that a ternary complex composed of TT2, TT8 and TTG1 is necessary for correct expression of BAN in seed endothelium. Also important for important for marg…
AT1G78820	10809.6	-2.17689	0.147896	-14.719	4.86567e-49	1.04754e-46
AT2G20870	161.825	-2.17318	0.267414	-8.12665	4.41333e-16	1.52676e-14
AT3G29590	553.15	-2.1542	0.543537	-3.9633	7.39206e-05	0.000485254	AT5MAT	At3g29590 (At5MAT) encodes a malonyl-CoA:anthocyanidin 5-O-glucoside-6-O-malonyltransferase that is coordinately expressed with a epistatic 5-O-anthocyanidin glucosyltransferase (At4g14090). The enzyme is involved in the malonylation of anthocyanins in Arabidopsis.
AT2G30670	13.1229	-2.14759	0.64468	-3.33125	0.000864572	0.00418875
AT1G71691	16.9011	-2.14621	0.572891	-3.74628	0.000179475	0.00105932
AT5G51220	2235.48	-2.14016	0.113749	-18.8148	5.71156e-79	3.333e-76
AT5G17780	757.269	-2.13956	0.220716	-9.6937	3.20706e-22	1.92207e-20
AT3G04050	12.7975	-2.13481	0.703826	-3.03315	0.00242013	0.0102144
AT2G17270	576.646	-2.12682	0.132587	-16.0409	6.62201e-58	1.95791e-55	MPT1
AT5G08105	16.5949	-2.12537	0.718946	-2.95623	0.00311428	0.0126778
AT3G29200	8053.04	-2.1244	0.112514	-18.8812	1.62856e-79	9.76034e-77	ATCM1	L-ascorbate peroxidase
AT2G34660	8491.4	-2.12419	0.111488	-19.0531	6.18945e-81	3.81253e-78	ABCC2	encodes a multidrug resistance-associated protein that is MgATP-energized glutathione S-conjugate pump. The expression of this gene is upregulated by herbicide safeners such as benoxacor and fenclorim.
AT3G24503	14699.1	-2.12139	0.103557	-20.4852	2.91512e-93	2.93831e-90	ALDH1A	Arabidopsis thaliana aldehyde dehydrogenase AtALDH1a mRNA. a sinapaldehyde dehydrogenase catalyzes both the oxidation of coniferylaldehyde and sinapaldehyde forming ferulic acid and sinapic acid, respectively
AT4G25990	688.139	-2.09864	0.175595	-11.9516	6.36783e-33	7.55115e-31	CIL	chloroplast import apparatus CIA2-like. CIA2 is a transcription factor which upregulates chloroplast translocon genes
AT5G12020	49.4725	-2.08758	0.378804	-5.51098	3.56849e-08	4.45559e-07	HSP17.6II
AT1G74810	120.051	-2.08695	0.356626	-5.85194	4.85866e-09	7.07425e-08	BOR5
AT4G27560	3075.69	-2.08402	0.184394	-11.302	1.28249e-29	1.25283e-27	UGT79B2
AT2G44290	644.551	-2.08376	0.189783	-10.9797	4.78682e-28	4.33256e-26	LTPG13
AT5G55930	121.309	-2.0815	0.294724	-7.06256	1.63465e-12	3.81562e-11	ATOPT1	oligopeptide transporter
AT2G24190	244.866	-2.0815	0.225997	-9.21029	3.2524e-20	1.66563e-18	SDR2
AT4G19430	10.693	-2.08076	0.784244	-2.6532	0.00797325	0.0279404
AT5G51040	3764.21	-2.07292	0.158444	-13.083	4.11775e-39	6.38539e-37	SDHAF2
AT5G55720	278.713	-2.06296	0.167238	-12.3355	5.83308e-35	7.43382e-33
AT2G27220	8.82497	-2.04908	0.777779	-2.63453	0.00842545	0.0292262	BLH5
AT5G09300	293.191	-2.04014	0.193678	-10.5337	6.04159e-26	4.83655e-24
AT3G05932	123.182	-2.03561	0.232301	-8.76281	1.90448e-18	8.21629e-17
AT3G52460	32.6535	-2.03049	0.414243	-4.90169	9.50141e-07	9.36417e-06
AT2G29090	617.154	-2.0258	0.208448	-9.71851	2.51423e-22	1.52331e-20	CYP707A2	Encodes a protein with ABA 8'-hydroxylase activity, involved in ABA catabolism. Member of the CYP707A gene family. This gene predominantly accumulates in dry seeds and is up-regulated immediately following imbibition. CYP707A2 appears to play a major role in the rapid decrease in ABA levels during early seed imbibition.
AT4G04750	2500.76	-2.02054	0.146502	-13.7919	2.85163e-43	5.31386e-41
AT5G24120	8640.85	-2.01819	0.182374	-11.0662	1.83029e-28	1.70532e-26	ATSIG5	Encodes a specialized sigma factor that functions in regulation of plastid genes and is responsible for the light-dependent transcription at the psbD LRP. Activation of SIG5 is dependent upon blue light and mediated by cryptochromes.
AT4G01660	1766.21	-2.0179	0.099588	-20.2624	2.75961e-91	2.54976e-88	ABC1	Encodes an ABC1-like protein, member of the ATH subfamily; putative ABC transporter; isolated by functional complementation of a yeast abc1 mutant
AT2G45900	250.162	-2.01639	0.232088	-8.68805	3.68729e-18	1.54859e-16	TRM13
AT3G11080	29.6258	-2.01231	0.437767	-4.59675	4.29129e-06	3.73174e-05	AtRLP35
AT1G12370	664.602	-2.01224	0.135035	-14.9017	3.21518e-50	7.20169e-48	PHR1	encodes an amino acid sequence with significant homology to the recently characterized type II photolyases. The uvr2-1 mutant is unable to remove CPDs in vivo, and plant extracts lack detectable photolyase activity , is sensitive to UV-B and is an allele
AT5G57180	5958.37	-2.01177	0.0824654	-24.3953	1.91947e-131	5.32054e-128	CIA2	Transcription regulator responsible for specific upregulation of the translocon genes atToc33 and atToc75 in leaves. Involved in protein import into chloroplast.
AT5G17700	1554.64	-2.0082	0.133678	-15.0228	5.20955e-51	1.20335e-48
AT3G12830	99.7313	-1.99943	0.358266	-5.58086	2.39334e-08	3.07665e-07	SAUR72
AT3G07700	14413.5	-1.99526	0.117742	-16.946	2.06084e-64	7.25385e-62	abc1k7
AT2G46420	1703.8	-1.99396	0.14899	-13.3831	7.58892e-41	1.24655e-38
AT1G50250	31849.3	-1.99332	0.114761	-17.3694	1.40722e-67	6.00099e-65	FTSH1	encodes an FTSH protease that is localized to the chloroplast. Involved in the D1 repair cycle of Photosystem II. FtsH1 and FtsH5 are interchangeable in thylakoid membranes.
AT4G30140	527.648	-1.99203	0.255302	-7.80264	6.0624e-15	1.86196e-13	CDEF1	Member of the GDSL lipase/esterase family of proteins that functions as cutinase. Expressed in pollen and at the zone of lateral root emergence.
AT5G43290	12.7909	-1.99156	0.65255	-3.05196	0.00227353	0.00966555	ATWRKY49	member of WRKY Transcription Factor; Group II-c
AT1G30040	502.726	-1.98211	0.125998	-15.7312	9.24448e-56	2.59489e-53	ATGA2OX2	Encodes a gibberellin 2-oxidase that acts on C-19 gibberellins. AtGA2OX2 expression is responsive to cytokinin and KNOX activities.
AT2G27820	5903.59	-1.97995	0.120945	-16.3707	3.09608e-60	9.66979e-58	ADT3	Encodes a plastid-localized arogenate dehydratase involved in phenylalanine biosynthesis. Not less than six genes encoding ADT were identi&#64257;ed in the Arabidopsis genome: ADT1 [At1g11790]; ADT2 [At3g07630]; ADT3 [At2g27820]; ADT4 [At3g44720]; ADT5 [At5g22630]; and ADT6 [At1g08250].
AT4G15563	266.604	-1.97586	0.207014	-9.54458	1.36662e-21	7.85097e-20
AT3G55646	53.6243	-1.96892	0.488814	-4.02794	5.62673e-05	0.000380173
AT5G46350	25.0237	-1.96395	0.487567	-4.02807	5.62365e-05	0.00038008	ATWRKY8	member of WRKY Transcription Factor; Group II-c
AT3G19450	27241.2	-1.96378	0.1463	-13.423	4.43676e-41	7.34217e-39	ATCAD4	Encodes a catalytically active cinnamyl alcohol dehydrogenase which uses p-coumaryl aldehyde as a preferred substrate. It can also use caffeyl, coniferyl and d-hydroxyconiferyl aldehydes as substrates.
AT1G07510	3277.13	-1.96176	0.129473	-15.1519	7.35822e-52	1.79306e-49	AtFTSH10	encodes an FtsH protease that is localized to the mitochondrion
AT5G47870	2582.9	-1.95609	0.129417	-15.1146	1.29792e-51	3.09478e-49	ODB2
AT3G23410	2530.23	-1.95515	0.137017	-14.2693	3.39836e-46	6.85078e-44	ATFAO3	Encodes a fatty alcohol oxidase.
AT5G33370	1721.41	-1.95417	0.100312	-19.481	1.59253e-84	1.13917e-81	CUS2
AT5G42270	81340.7	-1.95199	0.0963749	-20.2541	3.26621e-91	2.89713e-88	FTSH5	VAR1 contains a conserved motif for ATPase and a metalloprotease characteristic to FtsH proteins, and is targeted into chloroplasts. A VAR1-fusion protein synthesized in vitro exhibited ATPase activity and partial metalloprotease activity. This protein is located to the thylakoid membrane and forms a complex with VAR2. FtsH1 (VAR1) and FtsH5 are interchangeable in thylakoid membranes.
AT3G13540	26.4005	-1.94759	0.456943	-4.26221	2.02417e-05	0.000152114	ATMYB5	Encodes a member of the MYB family of transcriptional regulators. MYB5 act as a negative regulator of trichome branching and play a role in the correct formation of the seed coat and possibly the formation the underlying endosperm layers. Loss of function mutations have defects in seed coat mucilage and columella cells as well as trichome defects (smaller and reduced number of branches).
AT5G25880	250.836	-1.94062	0.179375	-10.8188	2.80407e-27	2.42891e-25	ATNADP-ME3	The malic enzyme (EC 1.1.1.40) encoded by the ATNADP-ME3 is presumably cytosolic and restricted in its expression by both developmental and cell-specific signals.
AT2G26400	29.1844	-1.93162	0.513844	-3.75916	0.000170483	0.0010119	ARD	Encodes a protein predicted to belong to the acireductone dioxygenase (ARD/ARD)family.
AT3G13600	43.1326	-1.92831	0.379326	-5.08352	3.70506e-07	3.92171e-06
AT1G22550	634.35	-1.92319	0.166169	-11.5737	5.60162e-31	5.85925e-29	NPF5.16
AT3G62960	13.063	-1.92234	0.694828	-2.76665	0.00566355	0.020949	ROXY8
AT1G25400	72.3467	-1.92169	0.334748	-5.74071	9.42786e-09	1.30746e-07
AT1G07128	28.3389	-1.91799	0.490413	-3.91097	9.19248e-05	0.000588122
AT3G44720	3164.71	-1.91621	0.170932	-11.2104	3.62634e-29	3.46612e-27	ADT4	Encodes a plastid-localized arogenate dehydratase involved in phenylalanine biosynthesis. Not less than six genes encoding ADT were identi&#64257;ed in the Arabidopsis genome: ADT1 [At1g11790]; ADT2 [At3g07630]; ADT3 [At2g27820]; ADT4 [At3g44720]; ADT5 [At5g22630]; and ADT6 [At1g08250].
AT3G02125	19.5351	-1.91484	0.552073	-3.46845	0.000523473	0.00269698
AT1G05000	232.245	-1.91204	0.255	-7.49817	6.47133e-14	1.7543e-12	AtPFA-DSP1
AT5G11190	65.2832	-1.91129	0.353346	-5.40912	6.33347e-08	7.60805e-07	SHN2	encodes a member of the ERF (ethylene response factor) subfamily B-6 of ERF/AP2 transcription factor family. The protein contains one AP2 domain. There are 12 members in this subfamily including RAP2.11.
AT1G01600	595.375	-1.90979	0.138761	-13.7632	4.24418e-43	7.71432e-41	CYP86A4	Encodes a member of the CYP86A subfamily of cytochrome p450 genes. Expressed significantly at highest level in mature stems and flowers.
AT2G30040	990.572	-1.90857	0.173282	-11.0143	3.26233e-28	3.00175e-26	MAPKKK14	member of MEKK subfamily
AT3G09640	24.1448	-1.90712	0.605532	-3.1495	0.00163551	0.00728116	APX1B	Encodes a cytosolic ascorbate peroxidase APX2. Ascorbate peroxidases are enzymes that scavenge hydrogen peroxide in plant cells. Eight types of APX have been described for Arabidopsis: three cytosolic (APX1, APX2, APX6), two chloroplastic types (stromal sAPX, thylakoid tAPX), and three microsomal (APX3, APX4, APX5) isoforms.
AT1G78030	139.53	-1.90398	0.235218	-8.09452	5.749e-16	1.95828e-14
AT1G53670	10236.7	-1.9023	0.0980292	-19.4055	6.93696e-84	4.66143e-81	ATMSRB1
AT1G48320	846.727	-1.9007	0.173098	-10.9805	4.74438e-28	4.31175e-26	DHNAT1
AT2G38152	33.5266	-1.89875	0.463934	-4.09272	4.26342e-05	0.000296461
AT4G11140	106.165	-1.88133	0.230108	-8.17587	2.93748e-16	1.02419e-14	CRF1	encodes a member of the ERF (ethylene response factor) subfamily B-5 of ERF/AP2 transcription factor family. The protein contains one AP2 domain. There are 7 members in this subfamily. Also named as CRF1 (cytokinin response factor 1).
AT4G34990	218.031	-1.8809	0.212905	-8.83445	1.00589e-18	4.43451e-17	AtMYB32	Member of the R2R3 factor gene family.
AT3G17980	8.76333	-1.87807	0.766077	-2.45154	0.0142248	0.0452949	AtC2
AT5G05420	82.1964	-1.87796	0.265863	-7.06362	1.62217e-12	3.79448e-11
AT1G36160	23685.7	-1.87727	0.101763	-18.4475	5.45821e-76	3.10348e-73	115D-4A	Encodes acetyl-CoA carboxylase. Mutant displays uncoordinated cell divisions which are enhanced by cytokinins. Mutant also has aberrant organization of the apical region in the embryo and abnormal root and shoot development. Essential for very long chain fatty acid elongation.
AT3G03535	19.653	-1.87694	0.548809	-3.42003	0.000626146	0.0031542
AT5G37550	395.739	-1.87105	0.276561	-6.76539	1.32951e-11	2.75533e-10
AT1G79840	470.303	-1.86986	0.206315	-9.06314	1.26744e-19	6.08341e-18	GL2	Glabra 2, a homeodomain protein affects epidermal cell identity including trichomes, root hairs, and seed coat. It also down-regulates seed oil content. Expressed in atrichoblasts and required to suppress root hair development. Also expressed abundantly during early seed development. Directly regulated by WER.
AT5G24760	1392.14	-1.86611	0.127002	-14.6935	7.09462e-49	1.49832e-46
AT3G20370	2986.64	-1.8655	0.157049	-11.8785	1.53141e-32	1.78732e-30
AT1G78930	539.07	-1.86392	0.163247	-11.4178	3.40825e-30	3.40441e-28	mTERF16
AT1G69490	30.7088	-1.86247	0.562371	-3.31181	0.000926941	0.00445683	ANAC029	Encodes a member of the NAC transcription factor gene family. It is expressed in floral primordia and upregulated by AP3 and PI. Its expression is associated with leaf senescence.
AT5G44050	1081.24	-1.85638	0.174164	-10.6588	1.58607e-26	1.31727e-24	AtDTX28
AT3G17800	16056.4	-1.85555	0.139693	-13.2831	2.90245e-40	4.66391e-38		mRNA level of the MEB5.2 gene (At3g17800) remains unchanged after cutting the inflorescence stem
AT4G39070	67.5327	-1.85027	0.289026	-6.40174	1.53619e-10	2.81431e-09	BBX20
AT1G17190	303.521	-1.84541	0.210698	-8.75857	1.97741e-18	8.51436e-17	ATGSTU26	Encodes glutathione transferase belonging to the tau class of GSTs. Naming convention according to Wagner et al. (2002).
AT2G22650	873.142	-1.84022	0.149087	-12.3433	5.29454e-35	6.7865e-33
AT3G56290	18606.4	-1.83461	0.174061	-10.5401	5.64633e-26	4.5365e-24
AT4G16600	13.8496	-1.83459	0.683534	-2.68398	0.00727513	0.0259158	PGSIP8
AT5G05410	353.521	-1.82867	0.517433	-3.53411	0.000409154	0.00217786	DREB2	Encodes a transcription factor that specifically binds to DRE/CRT cis elements (responsive to drought and low-temperature stress). Belongs to the DREB subfamily A-2 of ERF/AP2 transcription factor family (DREB2A). There are eight members in this subfamily including DREB2B. The protein contains one AP2 domain. Overexpression of transcriptional activation domain of DREB2A resulted in significant dr…
AT1G52760	2452.05	-1.8276	0.0995511	-18.3584	2.82923e-75	1.56845e-72	AtMAGL3	Encodes a lysophospholipase 2 (LysoPL2). Involved in tolerance to cadmium-induced oxidative stress. Binds Acyl-CoA-binding protein 2 (ACBP2).
AT4G11460	2290.48	-1.82601	0.197103	-9.26421	1.96526e-20	1.03025e-18	CRK30	Encodes a cysteine-rich receptor-like protein kinase.
AT1G65390	31.2823	-1.81896	0.462761	-3.93067	8.47109e-05	0.000547657	ATPP2-A5
AT3G10570	535.921	-1.81783	0.156811	-11.5925	4.4995e-31	4.75125e-29	CYP77A6	member of CYP77A
AT5G24880	77.7438	-1.81312	0.455493	-3.98056	6.87524e-05	0.000453881
AT4G30470	4652.14	-1.81267	0.146626	-12.3626	4.16718e-35	5.37251e-33
AT2G21970	5912.94	-1.80931	0.120457	-15.0205	5.39271e-51	1.23282e-48	37500	stress enhanced protein 2 (SEP2) chlorophyll a/b-binding protein
AT5G40330	205.319	-1.80586	0.213986	-8.43914	3.19668e-17	1.22218e-15	ATMYB23	Encodes a MYB gene that, when overexpressed ectopically, can induce ectopic trichome formation. It is a member of subgroup 15, together with WER and GL1. Members of this subgroup share a conserved motif of 19 amino acids in the putative transcription activation domain at the C-terminal end. The gene is expressed in leaves, stems, flowers, seeds and roots and quite strongly in trichomes. There is …
AT5G26920	27.0579	-1.80425	0.661307	-2.72831	0.00636596	0.0231608	CBP60G	Encodes a calmodulin-binding protein CBP60g (calmodulin binding protein 60-like.g). The calmodulin-binding domain is located near the N-terminus; calmodulin binding is dependent on Ca(2+). Inducible by both bacterial pathogen and MAMP (microbe-associated molecular pattern) treatments. Bacterial growth is enhanced in cbp60g mutants. cbp60g mutants also show defects in salicylic acid (SA) accumulat…
AT1G18400	469.53	-1.80078	0.132405	-13.6005	3.97742e-42	6.99995e-40	BEE1
AT2G35770	40.4824	-1.7995	0.43015	-4.18344	2.87135e-05	0.000208556	scpl28
AT3G56260	296.221	-1.79904	0.262436	-6.85517	7.12261e-12	1.54092e-10
AT4G18830	188.272	-1.79751	0.182128	-9.86948	5.64576e-23	3.59755e-21	ATOFP5	Member of the ovate protein family.Interacts with BLH1 and KNAT3. Regulates the subcellular localization of BLH1.
AT4G13930	31005.3	-1.7958	0.09357	-19.192	4.31644e-82	2.81521e-79	SHM4	Encodes a serine hydroxymethyltransferase maximally expressed in root
AT4G23200	82.7471	-1.78959	0.295493	-6.05627	1.39318e-09	2.21658e-08	CRK12	Encodes a cysteine-rich receptor-like protein kinase.
AT1G25450	1824.58	-1.78277	0.124004	-14.3767	7.2427e-47	1.4871e-44	CER60	Encodes KCS5, a member of the 3-ketoacyl-CoA synthase family involved in the biosynthesis of VLCFA (very long chain fatty acids).
AT3G11050	264.756	-1.7813	0.244126	-7.29666	2.95002e-13	7.46765e-12	ATFER2
AT3G26200	20.6608	-1.77654	0.613468	-2.8959	0.00378069	0.0149335	CYP71B22	putative cytochrome P450
AT1G61560	62.8545	-1.77206	0.331463	-5.34618	8.98294e-08	1.05787e-06	ATMLO6	A member of a large family of seven-transmembrane domain proteins specific to plants, homologs of the barley mildew resistance locus o (MLO) protein. The Arabidopsis genome contains 15 genes encoding MLO proteins, with localization in plasma membrane. Phylogenetic analysis revealed four clades of closely-related AtMLO genes. ATMLO6 belongs to the clade IV, with AtMLO2, AtMLO3 and AtMLO12. The gen…
AT1G09170	73.0289	-1.76966	0.308324	-5.7396	9.49e-09	1.31443e-07
AT3G63010	380.907	-1.76882	0.165244	-10.7043	9.7173e-27	8.28773e-25	ATGID1B	Encodes a gibberellin (GA) receptor ortholog of the rice GA receptor gene (OsGID1). Has GA-binding activity, showing higher affinity to GA4. Interacts with DELLA proteins in vivo in the presence of GA4.
AT3G27110	2390.12	-1.76551	0.128238	-13.7674	4.00546e-43	7.40176e-41	PGM48
AT1G56660	595.924	-1.76518	0.193368	-9.12859	6.93976e-20	3.43503e-18
AT2G34080	13.1802	-1.745	0.668262	-2.61125	0.00902126	0.0309048
AT1G74650	249.902	-1.74252	0.278583	-6.25493	3.97703e-10	6.82063e-09	ATMYB31	Member of the R2R3 factor gene family.
AT2G36970	686.392	-1.74123	0.195205	-8.91998	4.6637e-19	2.13445e-17
AT1G03905	154.747	-1.74017	0.22597	-7.70089	1.35117e-14	3.98213e-13	ABCI19
AT1G49660	2588.07	-1.73632	0.124175	-13.9829	1.98315e-44	3.79107e-42	AtCXE5	Encodes a protein with carboxylesterase whose activity was tested using pNA.
AT4G00050	2107.02	-1.73522	0.199913	-8.6799	3.96131e-18	1.66053e-16	PIF8
AT3G57830	1070.87	-1.73097	0.110379	-15.682	2.00743e-55	5.49564e-53
AT1G67070	744.277	-1.73062	0.200494	-8.63176	6.0414e-18	2.4763e-16	DIN9	Encodes a protein with phosphomannose isomerase activity that is involved in synthesis of ascorbic acid. Expression is induced after 24 hours of dark treatment, in senescing leaves and treatment with exogenous photosynthesis inhibitor. Induction of gene expression was suppressed in excised leaves supplied with sugar. The authors suggest that the gene's expression pattern is responding to the leve…
AT1G10370	23931.1	-1.716	0.203793	-8.42028	3.75571e-17	1.41638e-15	ATGSTU17
AT1G80300	9049.54	-1.71541	0.110704	-15.4955	3.72321e-54	9.71319e-52	ATNTT1
AT2G33850	4041.64	-1.70777	0.126601	-13.4894	1.80514e-41	3.05566e-39	E6L1
AT5G05430	69.0419	-1.70599	0.31042	-5.49575	3.89047e-08	4.83583e-07
AT1G16705	15.3025	-1.70491	0.640054	-2.6637	0.00772868	0.0272167
AT4G18422	25.0229	-1.69935	0.478728	-3.54972	0.000385641	0.00207361
AT1G15500	16530.1	-1.69917	0.0759014	-22.3865	5.32884e-111	7.38544e-108	ATNTT2
AT3G25410	3880.92	-1.69679	0.0945703	-17.9421	5.52882e-72	2.60854e-69
AT2G21140	3555.79	-1.68869	0.122688	-13.7641	4.19125e-43	7.68108e-41	ATPRP2	Proline-rich protein expressed in expanding leaves, stems, flowers, and siliques.
AT5G62370	320.403	-1.68259	0.159547	-10.546	5.30053e-26	4.30546e-24
AT2G30490	29353.9	-1.67976	0.17128	-9.80706	1.04981e-22	6.57616e-21	ATC4H	Encodes a cinnamate-4-hydroxylase. Mutations in this gene impact phenylpropanoid metabolism, growth and development.
AT4G15765	345.368	-1.67485	0.174703	-9.58686	9.0803e-22	5.27109e-20
AT2G37970	3872.76	-1.67331	0.134323	-12.4574	1.27464e-35	1.6725e-33	AtHBP2
AT5G58650	278.069	-1.67117	0.212099	-7.87922	3.29429e-15	1.03472e-13	PSY1	Encodes PSY1, an18-aa tyrosine-sulfated glycopeptide that promotes cellular proliferation and expansion. PSY1 is widely expressed in various tissues, including shoot apical meristem, and is highly up-regulated by wounding. Perception of PSY1 depends on At1g72300, a leucine-rich repeat receptor kinase (LRR-RK).
AT3G15090	1965.86	-1.66633	0.121798	-13.6811	1.31673e-42	2.35472e-40
AT5G64667	75.8578	-1.65032	0.275107	-5.99882	1.98752e-09	3.08635e-08	IDL2	Similar to Inflorescence deficient in abscission (IDA). Involved in floral organ abscission.
AT2G33480	569	-1.64779	0.169081	-9.74554	1.9275e-22	1.17747e-20	ANAC041
AT1G75030	24.0716	-1.64667	0.490677	-3.35591	0.000791055	0.00387918	ATLP-3	encodes a PR5-like protein
AT1G18660	5661.95	-1.64482	0.0727015	-22.6242	2.50374e-113	3.96574e-110	IAP1
AT1G08610	655.115	-1.64341	0.136818	-12.0117	3.0854e-33	3.67843e-31
AT2G37260	330.376	-1.64238	0.182534	-8.99767	2.30553e-19	1.08316e-17	ATWRKY44	Encodes a protein similar to WRKY transcription factors that is expressed in the seed integument and endosperm. Mutants are defective in proanthocyanidin synthesis and seed mucilate deposition. Seeds are yellow colored. Seed size is also affected; seeds are reduced in size but only when the mutant allele is transmitted through the female parent.Loss of function alleles are associated with a reduc…
AT1G79510	6573.69	-1.63569	0.0960933	-17.0219	5.65317e-65	2.23856e-62
AT3G52550	195.695	-1.63419	0.170498	-9.58483	9.26108e-22	5.362e-20
AT3G44555	179.152	-1.63115	0.211252	-7.72134	1.15117e-14	3.4173e-13
AT3G61840	50.7865	-1.63076	0.338282	-4.82071	1.43048e-06	1.36964e-05
AT3G49320	370.759	-1.62968	0.193155	-8.43719	3.25061e-17	1.24066e-15
AT2G14580	137.342	-1.62852	0.269133	-6.05098	1.43971e-09	2.28365e-08	AtCAPE7	pathogenesis related protein, encodes a basic PR1-like protein. Expresses in flowers, roots, and not in leaves and responses to ethylene and methyl jasmonate. Salicylic acid represses gene expression.
AT1G30250	145.618	-1.62536	0.41693	-3.8984	9.683e-05	0.000616128
AT4G29590	4124.83	-1.62484	0.10446	-15.5547	1.47923e-54	3.90499e-52
AT2G38210	1201.35	-1.62202	0.374539	-4.33071	1.48626e-05	0.00011556	PDX1L4
AT2G21430	108.791	-1.62101	0.256761	-6.31331	2.73134e-10	4.80313e-09
AT3G20440	1350.71	-1.61733	0.175039	-9.23982	2.46904e-20	1.27625e-18	BE1	BE1 ia a putative glycoside hydrolase. It plays vital roles during embryogenesis and in carbohydrate metabolism. Mutation in BE1 has pleotrophic effect on the whole plant development.
AT3G50570	40.9532	-1.61586	0.348496	-4.63666	3.5408e-06	3.13214e-05
AT1G35210	22.5238	-1.61586	0.519249	-3.11191	0.0018588	0.008138
AT1G20890	342.126	-1.6066	0.170863	-9.40283	5.31146e-21	2.87272e-19
AT5G66600	470.595	-1.60608	0.152356	-10.5416	5.55194e-26	4.49322e-24
AT2G36290	1831.34	-1.60579	0.125248	-12.8208	1.25336e-37	1.77027e-35
AT1G61930	39.5643	-1.60017	0.451506	-3.54407	0.000393994	0.00211289	S40-6
AT5G21280	271.203	-1.59978	0.215497	-7.42368	1.13912e-13	3.01792e-12	ATR7
AT3G47830	106.177	-1.59825	0.238962	-6.68831	2.25764e-11	4.55949e-10
AT4G34730	4676.73	-1.59825	0.10092	-15.8368	1.73483e-56	5.06184e-54	RBF1
AT3G21620	14.7662	-1.59539	0.621156	-2.56842	0.0102164	0.0343412
AT5G01410	30705.2	-1.59392	0.172292	-9.25123	2.2193e-20	1.15523e-18	ATPDX1	Encodes a protein predicted to function in tandem with PDX2 to form glutamine amidotransferase complex with involved in vitamin B6 biosynthesis.
AT3G48350	2128.54	-1.59313	0.107416	-14.8314	9.18297e-50	2.01616e-47	CEP3
AT2G08915	24.8077	-1.58817	0.448782	-3.53885	0.00040187	0.00214682
AT1G09240	779.126	-1.58787	0.167756	-9.46541	2.92424e-21	1.61708e-19	ATNAS3	Encodes a nicotianamine synthase.
AT1G24090	285.603	-1.57756	0.226686	-6.95923	3.42137e-12	7.68682e-11	RNH1C
AT4G34050	25874.8	-1.57221	0.0925753	-16.9831	1.09587e-64	4.05015e-62	CCoAOMT1
AT3G51600	3234.51	-1.56956	0.411459	-3.81462	0.00013639	0.000829754	LTP5	Predicted to encode a PR (pathogenesis-related) protein. Belongs to the lipid transfer protein (PR-14) family with the following members: At2g38540/LTP1, At2g38530/LTP2, At5g59320/LTP3, At5g59310/LTP4, At3g51600/LTP5, At3g08770/LTP6, At2g15050/LTP7, At2g18370/LTP8, At2g15325/LTP9, At5g01870/LTP10, At4g33355/LTP11, At3g51590/LTP12, At5g44265/LTP13, At5g62065/LTP14, At4g08530/LTP15.
AT3G03125	17.9947	-1.56913	0.601287	-2.60963	0.00906414	0.0310373
AT4G30670	36.552	-1.56624	0.381107	-4.10972	3.96142e-05	0.000277901
AT5G16080	89.4927	-1.56508	0.303675	-5.15378	2.55281e-07	2.79135e-06	AtCXE17
AT4G36530	8102.98	-1.56107	0.094548	-16.5109	3.06505e-61	9.85035e-59
AT2G02410	808.83	-1.55528	0.109841	-14.1594	1.63307e-45	3.20472e-43
AT1G16500	188.714	-1.55467	0.231513	-6.71524	1.87752e-11	3.80915e-10
AT3G21400	733.274	-1.55432	0.165413	-9.39661	5.635e-21	3.04029e-19
AT1G66725	182.912	-1.55314	0.206974	-7.50405	6.18742e-14	1.68145e-12
AT5G08710	1067.55	-1.55265	0.116791	-13.2942	2.49977e-40	4.04616e-38	RUG1
AT2G36800	1524.54	-1.54879	0.103628	-14.9456	1.66397e-50	3.76515e-48	DOGT1	Encodes a DON-Glucosyltransferase. The UGT73C5 glucosylates both brassinolide and castasterone in the 23-O position. The enzyme is presumably involved in the homeostasis of those steroid hormones hence regulating BR activity. Transgenic plants overexpressing UGT73C5 show a typical BR-deficient phenotype.
AT2G43820	314.654	-1.54762	0.195095	-7.93262	2.14571e-15	6.91585e-14	ATSAGT1	Induced by Salicylic acid, virus, fungus and bacteria.Involved in the tryptophan synthesis pathway. Independent of NPR1 for their induction by salicylic acid. UGT74F1 transfers UDP:glucose to salicylic acid (forming a glucoside (SAG) and a glucose ester (SGE)), benzoic acid, and athranilate in vitro. UGT74F2 shows a weak ability to catalyze the formation of the p-aminobenzoate-glucose ester in vi…
AT4G29020	1730.94	-1.5329	0.169945	-9.01998	1.8812e-19	8.93269e-18
AT3G30775	265.196	-1.53091	0.305246	-5.01535	5.2938e-07	5.45239e-06	AT-POX	Encodes a proline oxidase that is predicted to localize to the inner mitochondrial membrane, its mRNA expression induced by high levels of Al and by osmotic stress. The promoter contains an L-proline-inducible element.
AT1G23090	1849.71	-1.52968	0.121481	-12.592	2.33737e-36	3.17983e-34	AST91	Encodes AST91 mRNA for sulfate transporter.
AT2G35930	66.7863	-1.52759	0.323818	-4.71743	2.38845e-06	2.18588e-05	AtPUB23	Encodes a cytoplasmically localized U-box domain containing E3 ubiquitin ligase that is involved in the response to water stress and acts as a negative regulator of PAMP-triggered immunity.
AT1G78510	15307.2	-1.52672	0.156333	-9.7658	1.57866e-22	9.77845e-21	AtSPS1	Encodes a protein with solanesyl diphosphate synthase activity.
AT3G05790	78.7491	-1.52642	0.341411	-4.47092	7.78835e-06	6.42749e-05	LON4	Encodes a member of the Lon protease-like proteins (Lon1/At5g26860, Lon2/At5g47040, Lon3/At3g05780, Lon4/At3g05790). Lon is a multifunctional ATP-dependent protease which exists in bacteria, archaea and within organelles in eukaryotic cells. Lon proteases are responsible for the degradation of abnormal, damaged and unstable proteins.
AT5G04770	212.31	-1.52207	0.223121	-6.8217	8.99712e-12	1.91774e-10	ATCAT6	Encodes a member of the cationic amino acid transporter (CAT) subfamily of amino acid polyamine choline transporters. Does not mediate efficient uptake of basic amino acids in yeast or Xenopus systems but can transport neutral and acidic amino acid analogs. Expressed in sink tissues. Induced during infestation of roots by the plant parasitic root-knot nematode, Meloidogyne incognita. Localized in…
AT1G34580	65.7084	-1.52203	0.290563	-5.2382	1.62154e-07	1.82897e-06
AT4G25700	9206.54	-1.52127	0.126399	-12.0355	2.31365e-33	2.78833e-31	B1	Converts beta-carotene to zeaxanthin via cryptoxanthin.
AT3G27650	21.679	-1.52027	0.587029	-2.58976	0.00960422	0.0325847	LBD25
AT3G48480	254.87	-1.51966	0.161835	-9.39013	5.99269e-21	3.21763e-19	FUG1
AT3G10350	6019.45	-1.51904	0.106929	-14.2061	8.39589e-46	1.66231e-43	AtGET3b
AT5G18130	546.308	-1.51829	0.177277	-8.56448	1.08562e-17	4.35326e-16
AT2G32530	3684.2	-1.51709	0.113597	-13.355	1.10717e-40	1.80525e-38	ATCSLB03	encodes a gene similar to cellulose synthase
AT4G15670	216.526	-1.51476	0.256576	-5.90374	3.55359e-09	5.32079e-08	GRXS7
AT5G35970	32562.6	-1.51421	0.132254	-11.4493	2.37097e-30	2.38983e-28
AT4G15810	1498.76	-1.51003	0.0904723	-16.6905	1.53562e-62	5.08243e-60
AT1G02800	142.968	-1.50922	0.268953	-5.61147	2.00618e-08	2.60849e-07	ATCEL2	Encodes a protein with similarity to endo-1,4-b-glucanases and is a member of Glycoside Hydrolase Family 9. CEL2 is induced by nemotodes and is expressed in syncitia induced by Heterodera schachtii.May be involved in the development and function of syncitia.
AT5G09230	1815.26	-1.50861	0.119029	-12.6743	8.20924e-37	1.14491e-34	AtSRT2	Encodes SRT2, a member of the SIR2 (sirtuin) family HDAC (histone deacetylase) (SRT1/AT5g55760, SRT2/AT5G09230).
AT1G48650	10045.2	-1.50274	0.0958432	-15.6791	2.10095e-55	5.68152e-53
AT3G24190	19265.2	-1.5026	0.114284	-13.148	1.74827e-39	2.74949e-37
AT5G08610	6806.4	-1.50013	0.127511	-11.7647	5.93215e-32	6.67744e-30	PDE340
AT1G54050	95.9931	-1.49693	0.31459	-4.75835	1.95184e-06	1.81476e-05	HSP17.4B
AT1G24265	341.463	-1.4941	0.14589	-10.2413	1.29535e-24	9.38704e-23
AT1G73650	3356.58	-1.49169	0.121025	-12.3255	6.60504e-35	8.36953e-33
AT1G70260	64.8495	-1.48933	0.600672	-2.47944	0.013159	0.0423968	RTP1
AT1G11112	109.656	-1.4885	0.250624	-5.93918	2.86459e-09	4.35083e-08
AT3G57920	167.405	-1.4871	0.201687	-7.3733	1.66451e-13	4.33731e-12	SPL15	Encodes a putative transcriptional regulator that is involved in the vegetative to reproductive phase transition. Expression is regulated by MIR156b.
AT1G22570	144.874	-1.48364	0.330129	-4.49413	6.98558e-06	5.81476e-05
AT2G46410	82.9401	-1.48306	0.292324	-5.07333	3.90912e-07	4.12588e-06	CPC	Nuclear-localized R3-type MYB transcription factor. Positive regulator of hair-cell differentiation. Preferentially transcribed in hairless cells. Moves from atrichoblasts into trichoblast via plasmodesmata in a tissue-specific mode. N-terminus and part of the Myb domain are required for this movement, with W76 playing a crucial role. Capability to increase the size-exclusion limit of plasmodesma…
AT3G14900	1481.31	-1.48293	0.152663	-9.71375	2.63457e-22	1.59187e-20	EMB3120
AT3G03440	263.605	-1.47807	0.278216	-5.31267	1.08031e-07	1.25686e-06
AT1G15510	1256.75	-1.47575	0.125082	-11.7983	3.98441e-32	4.50788e-30	ATECB2	Encodes a pentatricopeptide repeat protein required for chloroplast transcript accD RNA editing and early chloroplast biogenesis.
AT1G71850	839.78	-1.47506	0.127047	-11.6104	3.65019e-31	3.87287e-29
AT5G01300	194.852	-1.47185	0.262753	-5.60165	2.12324e-08	2.74856e-07
AT3G61950	274.764	-1.46741	0.16499	-8.89392	5.89887e-19	2.65869e-17	MYC67
AT3G19170	35095.3	-1.46294	0.103981	-14.0693	5.86576e-45	1.14099e-42	ATPREP1	Zinc metalloprotease pitrilysin subfamily A. Signal peptide degrading enzyme targeted to mitochondria and chloroplasts. Expressed only in siliques and flowers
AT2G38110	377.163	-1.46235	0.183824	-7.95518	1.78877e-15	5.79067e-14	ATGPAT6	Encodes a protein with glycerol-3-phosphate acyltransferase activity.
AT1G11330	613.967	-1.45921	0.24931	-5.85298	4.82847e-09	7.03954e-08	RDA2
AT4G38950	2270.33	-1.45432	0.144092	-10.093	5.9335e-24	4.03605e-22
AT3G56220	58.8611	-1.45348	0.320235	-4.53878	5.65793e-06	4.79421e-05
AT5G66760	8052.47	-1.44641	0.10685	-13.5369	9.4762e-42	1.64168e-39	SDH1-1	One of two genes in Arabidopsis that encode a flavoprotein subunit of the mitochondrial succinate dehydrogenase complex.
AT5G53390	140.875	-1.44155	0.223128	-6.46062	1.04277e-10	1.94478e-09	FOP1
AT5G19170	81.7787	-1.44025	0.261857	-5.50014	3.79482e-08	4.72488e-07
AT4G25830	1360.47	-1.43811	0.121304	-11.8554	2.0165e-32	2.34114e-30	CASPL2C1
AT5G23480	161.414	-1.43478	0.200227	-7.16576	7.73574e-13	1.87271e-11
AT2G47880	197.091	-1.43388	0.196427	-7.2998	2.88186e-13	7.31181e-12	CEPD2
AT2G15760	26.4208	-1.43369	0.44669	-3.20958	0.00132927	0.00607514
AT1G19140	2151.19	-1.42182	0.138031	-10.3007	6.99221e-25	5.18569e-23	COQ9
AT5G56910	126.514	-1.41954	0.222343	-6.38446	1.72003e-10	3.12381e-09
AT1G76570	4058.73	-1.41891	0.160579	-8.83619	9.9038e-19	4.37483e-17	AtLHCB7
AT4G30975	64.4004	-1.41842	0.304772	-4.65402	3.2552e-06	2.90713e-05
AT5G55950	236.517	-1.4166	0.208412	-6.79713	1.06723e-11	2.24961e-10
AT2G24120	4062.43	-1.41426	0.122719	-11.5244	9.9393e-31	1.02514e-28	PDE319
AT1G68840	123.115	-1.41402	0.322494	-4.38462	1.16186e-05	9.30039e-05	AtRAV2	Rav2 is part of a complex that has been named `regulator of the (H+)-ATPase of the vacuolar and endosomal membranes' (RAVE)
AT5G42830	85.6255	-1.41062	0.348712	-4.04522	5.22739e-05	0.00035634
AT5G56950	5823.56	-1.4077	0.0828736	-16.9861	1.04101e-64	3.9126e-62	NAP1;3	Encodes a member of a small gene family of proteins with similarity to nucleosome assembly proteins.May function in nucleotide excision repair. Loss of function mutations have no obvious visible phenotypes but do seem to affect transcription of NER related genes.
AT4G25631	18.1802	-1.40411	0.527867	-2.65997	0.00781482	0.0274677
AT1G50380	1927.6	-1.40389	0.0928705	-15.1166	1.25903e-51	3.03467e-49
AT2G32510	127.229	-1.40377	0.268052	-5.23693	1.63266e-07	1.83965e-06	MAPKKK17	member of MEKK subfamily
AT1G32740	210.927	-1.40281	0.198701	-7.0599	1.6662e-12	3.88109e-11
AT5G59050	668.636	-1.3944	0.138957	-10.0347	1.07235e-23	7.18411e-22
AT5G06410	596.865	-1.39241	0.118611	-11.7393	8.01396e-32	8.93013e-30	HscB
AT4G03020	5322.72	-1.38639	0.0817872	-16.9512	1.88711e-64	6.74945e-62
AT1G30530	6928.36	-1.38107	0.348208	-3.96623	7.30194e-05	0.000480049	UGT78D1	The At1g30530 gene encodes a UDP-rhamnose:flavonol-3-O-rhamnosyltransferase (UGT78D1) attaching a rhamnosyl residue to the 3-O-position of the flavonols kaempferol and quercetin
AT4G15680	422.841	-1.37919	0.219869	-6.27276	3.54697e-10	6.12571e-09	GRXS4
AT2G36550	55.2469	-1.36671	0.31458	-4.34456	1.39555e-05	0.000109196
AT3G55710	184.558	-1.36506	0.177838	-7.67586	1.6431e-14	4.78787e-13
AT1G09500	267.217	-1.35823	0.265759	-5.11077	3.20846e-07	3.43211e-06		similar to Eucalyptus gunnii alcohol dehydrogenase of unknown physiological function (GI:1143445), Vigna unguiculata (gi:1854445), NOT a cinnamyl-alcohol dehydrogenase
AT1G47530	6949.62	-1.35661	0.100049	-13.5595	6.96412e-42	1.21598e-39	DTX33
AT5G40210	173.174	-1.35544	0.329463	-4.1141	3.88695e-05	0.000273282	UMAMIT42
AT3G01140	832.455	-1.35461	0.109086	-12.4179	2.09075e-35	2.71344e-33	AtMYB106	Encodes a MIXTA-like MYB gene NOECK (NOK). Loss of function mutations show an increased number of branchpoints in leaf trichomes suggesting a role in negative regulation of trichome branching.
AT1G08410	678.261	-1.35213	0.116309	-11.6253	3.06499e-31	3.28339e-29	DIG6
AT4G32940	2609.18	-1.34702	0.104398	-12.9027	4.3472e-38	6.25968e-36	AEP3	Encodes a vacuolar processing enzyme belonging to a novel group of cysteine proteinases that is expressed in vegetative organs and is upregulated in association with various types of cell death and under stressed conditions. They are essential in processing seed storage proteins and for mediating the susceptible response of toxin-induced cell death.
AT2G44130	158.724	-1.34208	0.244885	-5.48046	4.24223e-08	5.25246e-07	KFB39
AT5G13650	53016.6	-1.33911	0.103393	-12.9517	2.2983e-38	3.39766e-36	SVR3
AT4G33280	47.2128	-1.33424	0.320884	-4.158	3.21039e-05	0.000230819
AT1G31790	135.564	-1.33325	0.21566	-6.18216	6.32293e-10	1.0566e-08
AT5G57560	545.412	-1.33172	0.193117	-6.89593	5.35138e-12	1.17029e-10	AtXTH22	Encodes a cell wall-modifying enzyme, rapidly upregulated in response to environmental stimuli
AT1G73360	429.514	-1.32596	0.127575	-10.3936	2.65091e-25	2.04111e-23	AtEDT1	Encodes a homeobox-leucine zipper family protein belonging to the HD-ZIP IV family. It is involved in trichome branching.
AT5G24570	290.744	-1.32545	0.240558	-5.5099	3.5903e-08	4.47778e-07
AT4G26600	1447.34	-1.32357	0.124516	-10.6297	2.16795e-26	1.79381e-24	AtTRM4d
AT5G04660	162.787	-1.31772	0.188737	-6.98179	2.91447e-12	6.60147e-11	CYP77A4	encodes a protein with cytochrome P450 domain
AT5G00750	26.0882	-1.31404	0.443423	-2.96341	0.00304254	0.0124366
AT3G59010	213.591	-1.31126	0.208802	-6.2799	3.38798e-10	5.8786e-09	PME35
AT3G52740	1289.67	-1.31104	0.137593	-9.52845	1.59652e-21	9.148e-20	BIC1
AT1G23520	40.6233	-1.30967	0.428639	-3.05542	0.00224746	0.00957306
AT2G23560	146.557	-1.30963	0.201719	-6.49236	8.45024e-11	1.58935e-09	ATMES7	Encodes a protein shown to have carboxylesterase activity, methyl salicylate esterase activity, and methyl IAA esterase activity in vitro. This protein does not act on methyl JA, MeGA4, or MEGA9 in vitro. MES7 appears to be involved in MeSA hydrolysis in planta. Expression of MES7 can restore systemic acquired resistance in SAR-deficient tobacco plants.
AT3G17040	5390.82	-1.3064	0.101228	-12.9055	4.19148e-38	6.07491e-36	HCF107	It is a RNA tetratricopeptide repeat-containing protein required for normal processing of transcripts from the polycistronic chloroplast psbB-psbT-psbH-petB-petD operon coding for proteins of the photosystem II and cytochrome b6/f complexes. Localizes to the chloroplast membrane. Involved in regulating plastidial gene expression and biogenesis.
AT4G27030	5422.82	-1.30495	0.122142	-10.6838	1.21176e-26	1.01783e-24	FAD4	Encodes an unusual palmitate desaturase that is highly substrate specific. It introduces a delta-3 trans double bond at palmitate at the sn-2 position of phosphatidylglycerol.
AT3G12580	2554.37	-1.30055	0.388207	-3.35015	0.000807686	0.00394677	ATHSP70
AT1G75250	34.1564	-1.2997	0.523351	-2.48342	0.0130129	0.0420038	ATRL6
AT1G48570	2646.68	-1.2978	0.137016	-9.47195	2.74677e-21	1.53039e-19
AT1G71880	2540.6	-1.29502	0.147715	-8.76698	1.8353e-18	7.93331e-17	ATSUC1	Sucrose transporter gene induced in response to nematodes; member of Sucrose-proton symporter family.
AT2G31830	205.636	-1.29182	0.178225	-7.24829	4.2207e-13	1.05756e-11	5PTase14
AT5G10730	1632.47	-1.29174	0.111477	-11.5874	4.77179e-31	5.0149e-29
AT3G02910	1275.36	-1.29025	0.139853	-9.22579	2.81469e-20	1.45153e-18
AT2G41000	343.006	-1.28857	0.186738	-6.90042	5.18507e-12	1.13503e-10
AT5G07735	24.8625	-1.28827	0.494038	-2.60764	0.00911692	0.0311891
AT5G45850	202.829	-1.28729	0.179396	-7.1757	7.19404e-13	1.74921e-11
AT5G43860	233.088	-1.28717	0.192176	-6.6979	2.11431e-11	4.27391e-10	ATCLH2	Encodes a chlorophyllase, the first enzyme in chlorophyll degradation. It catalyzes the hydrolysis of the ester bond to chlorophyllide and phytol. AtCLH2 has a typical signal sequence for the chloroplast. Gene expression does not respond to methyljasmonate, a known promoter of senescence and chlorophyll degradation.
AT3G17170	4955.3	-1.28689	0.107133	-12.012	3.07276e-33	3.67843e-31	RFC3
AT5G42150	1665.66	-1.28688	0.114646	-11.2248	3.08091e-29	2.98337e-27
AT2G23960	26.3331	-1.28673	0.48265	-2.66597	0.00767668	0.027068
AT1G22410	12886.2	-1.28611	0.123898	-10.3803	3.04683e-25	2.32977e-23
AT5G52340	38.917	-1.28577	0.409941	-3.13648	0.00170989	0.0075788	ATEXO70A2	A member of EXO70 gene family, putative exocyst subunits, conserved in land plants. Arabidopsis thaliana contains 23 putative EXO70 genes, which can be classified into eight clusters on the phylogenetic tree.
AT2G30100	2274.77	-1.28305	0.129155	-9.93421	2.95504e-23	1.91044e-21
AT1G67865	115.65	-1.27893	0.273523	-4.67577	2.92858e-06	2.63989e-05
AT1G08830	4033.42	-1.27727	0.384445	-3.32238	0.000892535	0.0043101	AtSOD1	Encodes a cytosolic copper/zinc superoxide dismutase CSD1 that can detoxify superoxide radicals. Its expression is affected by miR398-directed mRNA cleavage. Regulated by biotic and abiotic stress.
AT5G67300	1612.56	-1.27719	0.113953	-11.208	3.72609e-29	3.54618e-27	ATMYB44	Member of the R2R3 factor MYB gene family involved in mediating plant responses to a variety of abiotic stimiuli.
AT1G20225	1636.55	-1.27682	0.119407	-10.693	1.09801e-26	9.32885e-25
AT3G58000	20.1163	-1.27604	0.519051	-2.45841	0.0139553	0.0445648
AT2G39230	110.149	-1.27545	0.288994	-4.4134	1.01758e-05	8.23234e-05	LOJ	Encodes a pentatricopeptide protein (LOJ) that is specifically expressed in lateral organ junctions.
AT5G19850	4698.58	-1.27507	0.13633	-9.35283	8.53326e-21	4.55964e-19
AT4G39980	5696.37	-1.27435	0.0991278	-12.8556	7.99671e-38	1.13671e-35	AtDAHP1	Encodes a 2-deoxy-D-arabino-heptulosonate 7-phosphate (DAHP) synthase, which catalyzes the first committed step in aromatic amino acid biosynthesis. Gene expression is induced by wounding and pathogenic bacteria Pseudomonas syringae.
AT1G68520	4342.7	-1.27379	0.125666	-10.1363	3.81126e-24	2.6577e-22	BBX14
AT5G15420	102.804	-1.2715	0.265104	-4.79623	1.61677e-06	1.53476e-05
AT5G18840	35.3931	-1.26751	0.387284	-3.27282	0.00106481	0.00501428
AT4G30210	10025.8	-1.25427	0.099695	-12.5811	2.68346e-36	3.62839e-34	AR2	Encodes NADPH-cytochrome P450 reductase that catalyzes the first oxidative step of the phenylpropanoid general pathway.
AT5G40760	987.662	-1.25365	0.138193	-9.07178	1.17086e-19	5.64431e-18	G6PD6	Encodes a cytosolic glucose-6-phosphate dehydrogenase that is insensitive to reduction by DTT and whose mRNA is expressed ubiquitously.
AT3G24506	1348.92	-1.25318	0.147264	-8.50975	1.74313e-17	6.84139e-16	CGL20B
AT2G22250	2295.47	-1.24878	0.0955617	-13.0678	5.03131e-39	7.69443e-37	AAT	Encodes a prokaryotic-type plastidic aspartate aminotransferase with glutamate/aspartate-prephenate aminotransferase (PAT) activity.
AT3G52540	138.749	-1.24849	0.195603	-6.3828	1.73883e-10	3.15537e-09	ATOFP18
AT5G60910	50.103	-1.24737	0.406434	-3.06905	0.0021474	0.00918922	AGL8	MADS box gene negatively regulated by APETALA1
AT5G03700	134.371	-1.24107	0.224233	-5.53472	3.11723e-08	3.92753e-07
AT2G26150	105.151	-1.23715	0.287769	-4.29909	1.71499e-05	0.000131637	ATHSFA2	member of Heat Stress Transcription Factor (Hsf) family. Involved in response to misfolded protein accumulation in the cytosol. Regulated by alternative splicing and non-sense-mediated decay.
AT1G61890	2063.55	-1.23644	0.189992	-6.50788	7.62208e-11	1.43846e-09
AT1G11910	24098.8	-1.23583	0.0889235	-13.8976	6.54669e-44	1.23028e-41	APA1	Encodes an aspartic proteinase that forms a heterodimer and is stable over a broad pH range (ph 3-8).
AT3G21690	4818.53	-1.23581	0.115591	-10.6912	1.11949e-26	9.43905e-25
AT3G23810	45306.3	-1.23487	0.121875	-10.1323	3.97071e-24	2.75158e-22	ATSAHH2
AT3G17810	1900.51	-1.23442	0.118689	-10.4005	2.46697e-25	1.91276e-23	PYD1	Encodes a protein predicted to have dihydropyrimidine dehydrogenase activity. Its activity has not been demonstrated in vivo, but, it is required for efficient uracil catabolism in Arabidopsis. It localizes to the plastid.
AT4G15660	125.504	-1.23388	0.293975	-4.19723	2.70202e-05	0.000197681	GRXS8
AT3G57180	2752.49	-1.23072	0.101196	-12.1618	4.96641e-34	6.15252e-32	BPG2
AT1G21550	41.458	-1.22911	0.349218	-3.5196	0.000432196	0.0022857
AT4G33660	1128.12	-1.22889	0.112107	-10.9617	5.83742e-28	5.21955e-26	AthCYSTM11
AT3G62950	71.3245	-1.22357	0.303433	-4.03242	5.52045e-05	0.00037409	GRXC11
AT2G45300	7429.24	-1.22292	0.0823332	-14.8533	6.62023e-50	1.46804e-47		encodes 3-phosphoshikimate 1-carboxyvinyltransferase / 5-enolpyruvylshikimate-3-phosphate / EPSP synthase involved in chorismate biosynthesis
AT1G08005	31.2193	-1.21808	0.476263	-2.55758	0.0105402	0.0353012
AT1G16640	52.2494	-1.21772	0.384332	-3.16841	0.00153276	0.00687983
AT2G23010	723.383	-1.21451	0.13687	-8.87348	7.08941e-19	3.17591e-17	SCPL9
AT4G10040	2857.63	-1.21337	0.155076	-7.82433	5.10352e-15	1.57619e-13	CYTC-2	Encodes cytochrome c. Promoter directs preferential expression in vascular tissues of cotyledons, leaves, roots, and hypocotyls, and in anthers.
AT3G21390	2497.86	-1.21256	0.121475	-9.98195	1.82835e-23	1.19952e-21
AT2G34650	228.663	-1.21115	0.176866	-6.84784	7.49713e-12	1.62036e-10	ABR	Encodes a protein serine/threonine kinase that may act as a positive regulator of cellular auxin efflux, as a a binary switch for PIN polarity, and as a negative regulator of auxin signaling. Recessive mutants exhibit similar phenotypes as pin-formed mutants in flowers and inflorescence but distinct phenotypes in cotyledons and leaves. Expressed in the vascular tissue proximal to root and shoot m…
AT2G38230	23896.4	-1.20744	0.147435	-8.18963	2.62039e-16	9.22335e-15	ATPDX1.1	Encodes a protein predicted to function in tandem with PDX2 to form glutamine amidotransferase complex with involved in vitamin B6 biosynthesis.
AT1G74890	487.516	-1.2068	0.125595	-9.60863	7.35208e-22	4.31302e-20	ARR15	Encodes a nuclear response regulator that acts as a negative regulator in cytokinin-mediated signal transduction. Transcript accumulates in leaves and roots in response to cytokinin treatment.
AT5G24990	332.677	-1.20676	0.156282	-7.72165	1.14834e-14	3.41347e-13
AT3G16330	116.432	-1.20609	0.363755	-3.31567	0.000914242	0.0044015
AT1G10522	2251.38	-1.20321	0.122686	-9.80722	1.04821e-22	6.57616e-21	PRIN2
AT4G15700	248.724	-1.20286	0.261123	-4.60649	4.09531e-06	3.57675e-05	GRXS3
AT3G21300	1766.72	-1.20164	0.123167	-9.75622	1.73508e-22	1.06876e-20	AtTRM2a
AT4G04850	7767.1	-1.20151	0.0713319	-16.844	1.16205e-63	4.02631e-61	ATKEA3	member of Putative potassium transporter family
AT2G22870	1652.76	-1.19862	0.121955	-9.82836	8.49901e-23	5.35414e-21	EMB2001
AT4G36791	24.0837	-1.19826	0.436093	-2.74772	0.00600118	0.0220143
AT2G40920	595.002	-1.1982	0.109105	-10.9821	4.65727e-28	4.25e-26
AT1G30960	547.948	-1.19729	0.126854	-9.43837	3.7861e-21	2.07301e-19	AtERG2
AT1G07823	29.6984	-1.19703	0.443855	-2.69689	0.00699908	0.0251059
AT3G51870	3533.77	-1.1964	0.125961	-9.49821	2.13526e-21	1.20176e-19
AT3G13310	399.764	-1.19609	0.201785	-5.92754	3.0751e-09	4.64512e-08	DJC66
AT4G31800	153.589	-1.19574	0.255122	-4.68694	2.77319e-06	2.509e-05	ATWRKY18	Pathogen-induced transcription factor. Binds W-box sequences in vitro. Forms protein complexes with itself and with WRKY40 and WRKY60. Constitutive expression of WRKY18 enhanced resistance to P. syringae, but its coexpression with WRKY40 or WRKY60 made plants more susceptible to both P. syringae and B. cinerea. WRKY18, WRKY40, and WRKY60 have partially redundant roles in response to the hemibiotr…
AT5G09730	64.948	-1.19389	0.315207	-3.78764	0.000152085	0.000913705	ATBX3	encodes a protein similar to a beta-xylosidase located in the extracellular matrix. This is a member of glycosyl hydrolase family 3 and has six other closely related members.
AT4G11570	10438.2	-1.19378	0.0851416	-14.0211	1.15767e-44	2.2323e-42	AtPyrP2
AT2G32640	4059.49	-1.19346	0.108921	-10.957	6.14757e-28	5.47479e-26	LCYB
AT3G27570	2903.26	-1.19307	0.105092	-11.3526	7.19732e-30	7.09336e-28
AT3G23805	1166.33	-1.19236	0.0950234	-12.5481	4.07167e-36	5.40654e-34	RALFL24	Member of a diversely expressed predicted peptide family showing sequence similarity to tobacco Rapid Alkalinization Factor (RALF), and is believed to play an essential role in the physiology of Arabidopsis. Consists of a single exon and is characterized by a conserved C-terminal motif and N-terminal signal peptide.
AT1G75040	454.67	-1.18752	0.252543	-4.70225	2.57316e-06	2.3414e-05	PR-5	Thaumatin-like protein involved in response to pathogens. mRNA level of the PR-5 gene (At1g75040)is significantly changed after cutting the inflorescence stem indicating the existence of a network of signal transducing pathways as other stress-regulated genes (At5g01410, At3g17800, At1g29930)do not response to the treatment.
AT5G41315	129.456	-1.1875	0.213354	-5.56589	2.60813e-08	3.33153e-07	GL3	encodes a basic helix loop helix domain protein that interacts with GL1 in trichome development.
AT2G35650	1402.69	-1.18618	0.108541	-10.9284	8.43669e-28	7.45353e-26	ATCSLA07	a member of Glycosyltransferase- Family 2 and encodes a beta-mannan synthase based on in vitro enzyme assays from heterologously expressed protein. Mutants exhibit defects in pollen tube growth and embryo development. The defective embryonic development was associated with reduced proliferation and failed cellularization of the endosperm.
AT3G18170	102.945	-1.18334	0.340696	-3.4733	0.000514093	0.00265487
AT1G55020	1084.48	-1.18156	0.111183	-10.6271	2.22833e-26	1.83692e-24	ATLOX1	lipoxygenase, a defense gene conferring resistance Xanthomonas campestris
AT2G32390	565.43	-1.1801	0.180737	-6.52937	6.60488e-11	1.26153e-09	ATGLR3.5	Encodes a ionotropic glutamate receptor ortholog, a member of a putative ligand-gated ion channel subunit family
AT1G69200	5028.54	-1.17998	0.1069	-11.0381	2.50148e-28	2.32094e-26	FLN2	Encodes a fructokinase-like protein (AT3G54090/FLN1, AT1G69200/FLN2), a member of the pfkB-carbohydrate kinase family. FLN1 and FLN2 are potential plastidial thioredoxin z (TRX z) targets.
AT1G51310	1328.94	-1.17867	0.144177	-8.17513	2.95557e-16	1.02888e-14
AT4G26850	55375	-1.17812	0.133447	-8.82838	1.06207e-18	4.6729e-17	GGP	Encodes a novel protein involved in ascorbate biosynthesis, which was shown to catalyze the transfer of GMP from GDP-galactose to a variety of hexose-1-phosphate acceptors. Recessive mutation has a reduced amount of vitamin C, lower level of non-photochemical quenching, and reduced rate of conversion of violaxanthin to zeaxanthin in high light.
AT1G48850	7350.58	-1.17762	0.101898	-11.5568	6.81861e-31	7.06554e-29	EMB1144
AT4G35080	2057.55	-1.17666	0.0936721	-12.5615	3.4388e-36	4.59369e-34	CGF1
AT2G08585	21.691	-1.17487	0.458589	-2.56193	0.0104092	0.0349097
AT2G19870	2706.27	-1.17401	0.0873681	-13.4375	3.64517e-41	6.07757e-39
AT1G02065	90.6915	-1.17268	0.30919	-3.79274	0.000148996	0.000897092	SPL8	Encodes an SBP-box gene, a member of the SPL gene family. Mutants are affected in micro- and megasporogenesis, trichome formation on sepals, and stamen filament elongation.
AT1G25460	38.888	-1.17266	0.35133	-3.33777	0.00084455	0.00410429
AT4G36580	746.519	-1.17132	0.155689	-7.52348	5.33362e-14	1.46377e-12
AT5G57785	653.46	-1.17109	0.110509	-10.5972	3.06951e-26	2.52097e-24
AT3G26818	50.0081	-1.17095	0.402352	-2.91027	0.00361115	0.0143585
AT5G40730	47.729	-1.17091	0.444077	-2.63672	0.00837123	0.0291051	AGP24	Encodes an arabinogalactan-protein (AGP24).
AT3G01142	357.134	-1.1684	0.130297	-8.96719	3.04171e-19	1.42e-17
AT4G13750	1144.67	-1.16605	0.164373	-7.09393	1.30357e-12	3.07519e-11	EMB2597	Encodes NO VEIN (NOV), a plant-specific nuclear factor required for leaf vascular development, cellular patterning and stem cell maintenance in the root meristem, as well as for cotyledon outgrowth and separation. nov mutations affect many aspects of auxin-dependent development without directly affecting auxin perception.
AT3G20490	646.422	-1.16529	0.133848	-8.7061	3.14497e-18	1.32837e-16	KNO1
AT5G53970	4977.78	-1.1649	0.161439	-7.21569	5.36609e-13	1.32657e-11	AtTAT1	encodes tyrosine aminotransferase which is strongly induced upon aging and coronatine treatment
AT5G09590	5872.33	-1.16127	0.111704	-10.396	2.5868e-25	1.99869e-23	HSC70-5	heat shock protein 70 (Hsc70-5); nuclear
AT4G32770	6486.19	-1.15817	0.150567	-7.69204	1.44802e-14	4.25297e-13	ATSDX1	Tocopherol cyclase involved in tocopherol (vitamin E)synthesis. VTE1 over-expressing plants have increased tocopherol indicating VTE1 is a major limiting factor in tocopherol synthesis. Mutants defective in this gene accumulate high amounts of zeaxanthin in conditions of high light or low temperature. Plays a role in the adaptation to low temperature stress, notably phloem loading.
AT3G21750	1943.18	-1.15725	0.116594	-9.92544	3.22662e-23	2.07392e-21	UGT71B1	Encodes a glucosyltransferase that can attach glucose to a number of hydroxylated phenolic compounds as well as quercetins in vitro
AT3G52430	99.7208	-1.15634	0.280384	-4.12413	3.72147e-05	0.000262563	ATPAD4	Encodes a lipase-like gene that is important for salicylic acid signaling and function in resistance (R) gene-mediated and basal plant disease resistance. PAD4 can interact directly with EDS1, another disease resistance signaling protein. Expressed at elevated level in response to green peach aphid (GPA) feeding, and modulates the GPA feeding-induced leaf senescence through a mechanism that doesn…
AT4G37400	52.2948	-1.15513	0.329037	-3.51063	0.000447041	0.00235467	CYP81F3	member of CYP81F
AT4G23060	174.88	-1.15494	0.192685	-5.99391	2.0485e-09	3.16996e-08	IQD22
AT4G36220	13305	-1.15466	0.144376	-7.99761	1.26857e-15	4.16747e-14	CYP84A1	encodes ferulate 5-hydroxylase (F5H). Involved in lignin biosynthesis.
AT1G76820	366.106	-1.15216	0.143379	-8.0358	9.29736e-16	3.11434e-14
AT3G49240	2197.58	-1.15189	0.0996435	-11.5601	6.5662e-31	6.83594e-29	emb1796
AT5G04130	3181.6	-1.14899	0.120873	-9.50574	1.9864e-21	1.12656e-19	GYRB2
AT2G28105	304.01	-1.14384	0.186179	-6.14376	8.05888e-10	1.33065e-08
AT1G10657	417.496	-1.14367	0.134791	-8.48475	2.16179e-17	8.42489e-16	DEG17
AT3G02140	308.69	-1.14187	0.20648	-5.53017	3.19925e-08	4.02174e-07	AFP4	Encodes a protein that acts in the nucleus and is an important negative regulator of ABA and salt stress responses, and could play a critical role in controlling root elongation, floral initiation and starch degradation.
AT4G34950	7060.53	-1.14091	0.181046	-6.30176	2.94277e-10	5.15042e-09	MFS1
AT3G53700	1970.1	-1.13943	0.11278	-10.1031	5.35058e-24	3.65074e-22	MEE40
AT1G54340	1542.97	-1.13814	0.109534	-10.3908	2.73055e-25	2.09515e-23	ICDH	NADP-specific isocitrate dehydrogenase (ICDH)
AT1G22400	308.44	-1.13767	0.17474	-6.51062	7.48418e-11	1.41485e-09	ATUGT85A1
AT5G26820	5834.85	-1.13727	0.0727604	-15.6303	4.52426e-55	1.20874e-52	ATIREG3	Mutations in MAR1 confer resistance, while MAR1 overexpression causes hypersensitivity to multiple aminoglycoside antibiotics. Localizes to the chloroplast envelope. MAR1 may act as a plastid transporter involved in cellular iron homeostasis.
AT5G17240	288.162	-1.1331	0.148963	-7.60661	2.81382e-14	7.97909e-13	SDG40
AT5G62730	87.7048	-1.13048	0.401434	-2.81612	0.00486079	0.0184854
AT4G15690	488.031	-1.12997	0.221899	-5.09225	3.53844e-07	3.7633e-06	GRXS5
AT3G47820	380.83	-1.12622	0.155496	-7.24279	4.39545e-13	1.09763e-11	PUB39
AT5G02550	69.2564	-1.12579	0.280149	-4.01852	5.85652e-05	0.000393454
AT3G21460	187.951	-1.12482	0.264382	-4.25452	2.095e-05	0.000157001	ROXY3
AT5G08310	199.362	-1.12281	0.184991	-6.06954	1.28275e-09	2.05527e-08
AT5G57345	10986.4	-1.12198	0.163424	-6.86543	6.62925e-12	1.43794e-10	AtOxR
AT5G12420	275.059	-1.12068	0.153893	-7.28221	3.28391e-13	8.30338e-12	WSD7
AT1G23150	72.4996	-1.11813	0.291679	-3.83342	0.000126373	0.000777344
AT1G45170	365.252	-1.11646	0.163538	-6.82691	8.6762e-12	1.85889e-10
AT1G67310	1277.48	-1.11509	0.108938	-10.236	1.36714e-24	9.84294e-23
AT4G32800	107.303	-1.11391	0.235057	-4.73889	2.14894e-06	1.98388e-05	ERF043	encodes a member of the DREB subfamily A-4 of ERF/AP2 transcription factor family. The protein contains one AP2 domain. There are 17 members in this subfamily including TINY.
AT1G05100	38.2005	-1.11189	0.3816	-2.91375	0.00357117	0.0142301	MAPKKK18	member of MEKK subfamily
AT3G23370	231.907	-1.1098	0.184958	-6.00028	1.96979e-09	3.06097e-08
AT5G23890	6065.58	-1.10957	0.0851631	-13.0288	8.39107e-39	1.2658e-36
AT3G27390	1962.69	-1.10946	0.0820686	-13.5187	1.21307e-41	2.06922e-39
AT2G20560	654.507	-1.10911	0.155868	-7.11569	1.11358e-12	2.64953e-11	DNAJ
AT3G23020	274.01	-1.10823	0.172651	-6.41892	1.37249e-10	2.53413e-09
AT3G06530	4576.43	-1.10764	0.151384	-7.31676	2.54032e-13	6.48234e-12
AT3G56710	53.2708	-1.10612	0.38967	-2.83861	0.00453109	0.0174176	SIB1	Sig1 binding protein; interacts with Sig1R4. As well as Sig1, SibI is imported into chloroplasts and its expression is light-dependent in mature chloroplasts.
AT5G64150	530.633	-1.10378	0.150628	-7.32785	2.33882e-13	5.99576e-12
AT5G08040	3269.79	-1.10323	0.114415	-9.64238	5.29452e-22	3.1392e-20	TOM5
AT1G72040	2662.88	-1.10291	0.116479	-9.46868	2.83411e-21	1.5751e-19	AtdNK
AT3G06120	55.606	-1.10186	0.394042	-2.7963	0.0051692	0.0194184	MUTE	Encodes a basic helix-loop-helix (bHLH) protein that controls meristemoid differentiation during stomatal development. In the absence of MUTE, meristemoids abort after excessive asymmetric divisions and fail to differentiate stomata.
AT4G31210	3949.29	-1.10177	0.129997	-8.47535	2.34369e-17	9.0707e-16
AT2G42280	505.711	-1.1012	0.130684	-8.42644	3.56344e-17	1.34615e-15	AKS3
AT4G32208	427.264	-1.10015	0.197589	-5.56789	2.5784e-08	3.29735e-07
AT3G48500	6355.66	-1.09848	0.108456	-10.1284	4.13539e-24	2.84789e-22	PDE312
AT4G39010	72.6336	-1.09657	0.266426	-4.11585	3.85763e-05	0.000271393	AtGH9B18
AT1G16350	4368.48	-1.09514	0.112866	-9.70301	2.92735e-22	1.75918e-20
AT4G34590	2063.42	-1.09335	0.11562	-9.4564	3.18716e-21	1.75809e-19	ATB2	Encodes a basic domain leucine zipper (bZip) transcription factor bZIP11. Translation is repressed by sucrose. Directly regulates gene expression of ASN1 and ProDH2, which are enzyme-coding genes involved in amino acid metabolism.
AT1G21540	116.826	-1.09317	0.269793	-4.0519	5.0804e-05	0.000347174
AT1G34000	9760.47	-1.09317	0.0974769	-11.2147	3.45512e-29	3.31676e-27	OHP2	Encodes a novel member of the Lhc family from Arabidopsis with one predicted transmembrane alpha-helix closely related to helix I of Lhc protein from PSI (Lhca4). Gene expression is triggered by light stress and both transcript and protein accumulate in a light intensity-dependent manner. Ohp2 is associated with PSI under low- or high-light conditions.
AT2G18120	289.846	-1.09254	0.150811	-7.24445	4.34197e-13	1.08672e-11	SRS4	A member of SHI gene family. Arabidopsis thaliana has ten members that encode proteins with a RING finger-like zinc finger motif. Despite being highly divergent in sequence, many of the SHI-related genes are partially redundant in function and synergistically promote gynoecium, stamen and leaf development in Arabidopsis.
AT3G44100	4158.22	-1.08696	0.152695	-7.11854	1.09079e-12	2.60368e-11
AT3G56330	548.727	-1.08675	0.141593	-7.67512	1.65258e-14	4.80917e-13	AtTRM1c
AT3G15352	478.321	-1.08632	0.161439	-6.729	1.7083e-11	3.49138e-10	ATCOX17	Encodes protein similar to yeast COX17, a copper-binding protein that mediates the delivery of Cu to the mitochondria for the assembly of a functional cytochrome oxidase complex.
AT3G16670	675.78	-1.08481	0.445079	-2.43734	0.0147957	0.0467276
AT1G01340	190.351	-1.08456	0.192428	-5.63618	1.73865e-08	2.29491e-07	ACBK1	member of Cyclic nucleotide gated channel family
AT1G28570	869.125	-1.08261	0.140061	-7.72951	1.07958e-14	3.22202e-13
AT2G39710	631.718	-1.08148	0.126214	-8.56859	1.04755e-17	4.20824e-16		Encodes a Cysteine-rich peptide (CRP) family protein
AT2G43540	339.823	-1.08135	0.16316	-6.62758	3.41229e-11	6.726e-10
AT3G48030	1261.07	-1.08102	0.122201	-8.84625	9.05134e-19	4.01427e-17	AtHIGD1
AT5G01600	18336.6	-1.08039	0.110347	-9.79085	1.23259e-22	7.67772e-21	ATFER1	Encodes a ferretin protein that is targeted to the chloroplast. Member of a Ferritin gene family. Gene expression is induced in response to iron overload and by nitric oxide. Expression of the gene is downregulated in the presence of paraquat, an inducer of photoxidative stress.
AT5G06220	7756.29	-1.0803	0.0926202	-11.6638	1.9524e-31	2.12227e-29
AT1G52080	467.615	-1.07947	0.143255	-7.53532	4.87127e-14	1.34857e-12	AR791	unknown function
AT4G37760	11443	-1.07895	0.13189	-8.18063	2.82375e-16	9.89204e-15	SQE3
AT1G06830	463.034	-1.07679	0.204124	-5.27519	1.32619e-07	1.52454e-06	CEPD1
AT3G06350	6392.81	-1.0751	0.0948904	-11.3299	9.33354e-30	9.15802e-28	EMB3004
AT5G54280	3056.51	-1.07477	0.0852329	-12.6098	1.86547e-36	2.56936e-34	ATM2	Type VII myosin gene
AT3G24500	561.964	-1.07438	0.187708	-5.72366	1.04251e-08	1.43055e-07	ATMBF1C	One of three genes in A. thaliana encoding multiprotein bridging factor 1, a highly conserved transcriptional coactivator. May serve as a bridging factor between a bZIP factor and TBP. Its expression is specifically elevated in response to pathogen infection, salinity, drought, heat, hydrogen peroxide, and application of abscisic acid or salicylic acid. Constitutive expression enhances the tolera…
AT3G04175	35.4556	-1.07425	0.384267	-2.79559	0.00518058	0.019451
AT5G50100	5269.06	-1.07368	0.164091	-6.5432	6.02159e-11	1.1531e-09	DCC1
AT3G57020	6961.07	-1.07316	0.15397	-6.96989	3.17189e-12	7.1626e-11
AT4G27340	1658.33	-1.07316	0.123008	-8.72427	2.67892e-18	1.14021e-16	AtTRM5b
AT2G33250	2651.25	-1.07254	0.116988	-9.168	4.81861e-20	2.45639e-18
AT1G62690	92.9844	-1.07196	0.255587	-4.19412	2.73933e-05	0.000200015
AT2G46720	177.615	-1.07045	0.192842	-5.55091	2.8419e-08	3.60727e-07	HIC	Encodes KCS13, a member of the 3-ketoacyl-CoA synthase family involved in the biosynthesis of VLCFA (very long chain fatty acids).
AT4G25570	9074.56	-1.07038	0.0817205	-13.098	3.37851e-39	5.27594e-37	ACYB-2	Encodes cytochrome b561.
AT1G68725	173.097	-1.06892	0.285338	-3.74613	0.00017958	0.00105954	AGP19	AGP19 is a lysine-rich arabinogalactan-protein (AGP) and part of a multi-gene family of glycoproteins with approx. 50 members. It falls into one subclass with AGP17 and AGP18, other lysine-rich AGPs. It is expressed in young leaves, shoots, roots and flowers. Non-consensus splice site at the intron:exon boundary (AT:exon)
AT1G53250	793.723	-1.06834	0.112361	-9.50815	1.94079e-21	1.10351e-19
AT4G06744	287.415	-1.0676	0.171987	-6.20744	5.38543e-10	9.06998e-09
AT2G28140	221.355	-1.06691	0.173546	-6.14774	7.85971e-10	1.30067e-08
AT5G09225	883.63	-1.06617	0.105347	-10.1206	4.47824e-24	3.06497e-22
AT1G34245	187.712	-1.06244	0.20274	-5.24043	1.60202e-07	1.80972e-06	EPF2	Encodes a secretory peptide EPF2 expressed in proliferating cells of the stomatal lineage, known as meristemoids, and in guard mother cells, the progenitors of stomata. Controls asymmetric cell divisions during stomatal development. EPF2 is related to EPF1, also involved in stomatal development.
AT4G00370	13680.9	-1.0624	0.0956117	-11.1117	1.10103e-28	1.03455e-26	ANTR2	Encodes an inorganic phosphate transporter (PHT4;4).
AT3G48830	221.882	-1.06014	0.181199	-5.85069	4.89528e-09	7.11356e-08
AT4G18010	814.163	-1.05953	0.150281	-7.05032	1.7851e-12	4.14107e-11	5PTASE2	Encodes an inositol polyphosphate 5-phosphatase that appears to have Type I activity. It can dephosphorylate IP3(inositol(1,4,5)P3) and IP4 (inositol(1,3,4,5)P4), but it does not appear to be active against phosphatidylinositol 4,5 bisphosphate. Overexpression of this gene renders plants insensitive to ABA in germination and growth assays.
AT2G34960	53.8318	-1.05648	0.349794	-3.0203	0.00252522	0.0105874	CAT5	Encodes a member of the cationic amino acid transporter (CAT) subfamily of amino acid polyamine choline transporters. Mediates efficient uptake of Lys, Arg and Glu in a yeast system. Localized to the plasma membrane.
AT5G58570	35.13	-1.05609	0.375789	-2.81032	0.00494916	0.0187411
AT5G09840	426.15	-1.05475	0.186551	-5.65393	1.56816e-08	2.09104e-07	MNU2
AT2G30010	1480.91	-1.05394	0.159449	-6.60989	3.84598e-11	7.53397e-10	TBL45	Encodes a member of the TBL (TRICHOME BIREFRINGENCE-LIKE) gene family containing a plant-specific DUF231 (domain of unknown function) domain. TBL gene family has 46 members, two of which (TBR/AT5G06700 and TBL3/AT5G01360) have been shown to be involved in the synthesis and deposition of secondary wall cellulose, presumably by influencing the esterification state of pectic polymers. A nomenclature…
AT1G15800	139.644	-1.05297	0.215658	-4.8826	1.04695e-06	1.02454e-05
AT3G57190	1878.08	-1.05216	0.103753	-10.141	3.63418e-24	2.54221e-22	PrfB3
AT1G50450	4717.99	-1.05106	0.113295	-9.27718	1.74016e-20	9.16578e-19
AT5G19740	467.425	-1.05105	0.141978	-7.40292	1.3322e-13	3.50433e-12	LAMP1
AT3G05360	97.7862	-1.05088	0.245595	-4.27891	1.87809e-05	0.000142723	AtRLP30
AT1G63090	414.566	-1.05063	0.14459	-7.2663	3.69477e-13	9.28928e-12	AtPP2-A11
AT3G05410	1425.17	-1.04952	0.108397	-9.68221	3.58871e-22	2.14501e-20
AT2G24700	351.001	-1.04777	0.140289	-7.46871	8.09864e-14	2.18211e-12
AT4G39540	3543.87	-1.04732	0.116994	-8.95193	3.49311e-19	1.6205e-17	ATSK2
AT1G06100	830.388	-1.04716	0.102119	-10.2544	1.13128e-24	8.25202e-23
AT3G17830	572.676	-1.04592	0.155191	-6.73958	1.58841e-11	3.25837e-10	DJA4
AT1G52590	2109.15	-1.04568	0.109874	-9.51715	1.77999e-21	1.01468e-19
AT2G40890	5028.52	-1.04528	0.102638	-10.1842	2.33262e-24	1.65788e-22	CYP98A3	encodes coumarate 3-hydroxylase (C3H), a P450-dependent monooxygenase. Involved in lignin biosynthesis and flavonoid biosynthesis. Also affects the biosynthesis of coumarins such as scopoletin and scopolin as a branching-out-pathway from the phenylpropanoid acid level.
AT2G46140	162.274	-1.04416	0.232181	-4.49718	6.88603e-06	5.73835e-05	LEA27
AT1G22360	595.19	-1.04323	0.132756	-7.85824	3.89564e-15	1.21328e-13	AtUGT85A2
AT4G30720	5055.19	-1.04267	0.0947869	-11.0001	3.81689e-28	3.49751e-26	PDE327	Encodes a putative oxidoreductase/electron carrier detected in the chloroplast stroma that is essential to ensure a correct electron flow through the photosynthetic chain and, hence, photosynthesis efficiency and normal growth. Mutations in the Col-0 allele result in pale green pigmentation and defective growth.
AT1G65080	391.539	-1.04234	0.15258	-6.83144	8.40645e-12	1.80633e-10	OXA2a
AT4G09730	4819.84	-1.04152	0.10933	-9.52645	1.62752e-21	9.30162e-20	RH39	Encodes RH39, a DEAD-box protein involved in the introduction of the hidden break into the 23S rRNA in the chloroplasts. Recombinant RH39 binds to the 23S rRNA in a segment adjacent to the stem-loop creating the hidden break target loop in a sequence-dependent manner. Has ATP-hydrolyzing activity at a Kcat of 5.3 /min in the presence of rRNA sequence. Mutants have drastically reduced level of lev…
AT4G28020	196.527	-1.03992	0.178808	-5.81584	6.03295e-09	8.60356e-08
AT2G23470	450.778	-1.03928	0.129684	-8.01394	1.11092e-15	3.67135e-14	RUS4
AT1G79110	1113.83	-1.03676	0.135428	-7.65544	1.92647e-14	5.55521e-13	BRG2
AT1G11670	1378.68	-1.03445	0.120486	-8.58564	9.03327e-18	3.64205e-16
AT4G04790	357.997	-1.03396	0.165168	-6.26002	3.84925e-10	6.62196e-09
AT5G50280	1155.16	-1.03351	0.1129	-9.15423	5.47481e-20	2.74669e-18	EMB1006
AT4G13575	308.641	-1.03291	0.212393	-4.86318	1.15516e-06	1.11957e-05
AT1G69890	105.943	-1.03247	0.248643	-4.1524	3.29008e-05	0.000235475
AT4G20820	564.457	-1.03234	0.191157	-5.40047	6.64651e-08	7.97114e-07	AtBBE18
AT2G33240	103.754	-1.02947	0.29805	-3.45402	0.000552304	0.00282132	ATXID	member of Myosin-like proteins
AT3G27380	4178.71	-1.02645	0.100298	-10.234	1.39665e-24	1.00229e-22	SDH2-1	One of three isoforms of the iron-sulfur component of the succinate dehydrogenase complex, a component of the mitochondrial respiratory chain complex II. The product of the nuclear encoded gene is imported into the mitochondrion. Expressed during germination and post-germinative growth.
AT5G58670	62.3152	-1.02559	0.358348	-2.862	0.00420977	0.0163402	ATPLC	phosphatidylinositol-specific phospholipase C is induced to a significant extent under various environmental stresses, such as dehydration, salinity, and low temperature. May play a role in secondary ABA response. There are two genes called ATPLC1, one corresponding to AT4g38530 and one corresponding ot AT5g58670 (this one).
AT3G51300	29.6015	-1.02364	0.418998	-2.44307	0.0145628	0.0461526	ARAC11	Encodes a pollen-specific Rop GTPase, member of the Rho family of small GTP binding proteins that interacts with RIC3 and RIC4 to control tip growth in pollen tubes. These three proteins promote the proper targeting of exocytic vesicles in the pollen tube tip. ROP1 activity is regulated by the REN1 GTPase activator protein.
AT1G64600	504.788	-1.02357	0.182296	-5.61488	1.96702e-08	2.5658e-07
AT3G14690	7849.8	-1.02117	0.0976265	-10.46	1.31918e-25	1.03367e-23	CYP72A15	putative cytochrome P450
AT4G29400	785.269	-1.01961	0.132221	-7.71143	1.24418e-14	3.68354e-13
AT3G56890	263.646	-1.01764	0.179908	-5.65649	1.54504e-08	2.06269e-07
AT5G15900	66.3476	-1.01758	0.380974	-2.671	0.00756246	0.0267375	TBL19	Encodes a member of the TBL (TRICHOME BIREFRINGENCE-LIKE) gene family containing a plant-specific DUF231 (domain of unknown function) domain. TBL gene family has 46 members, two of which (TBR/AT5G06700 and TBL3/AT5G01360) have been shown to be involved in the synthesis and deposition of secondary wall cellulose, presumably by influencing the esterification state of pectic polymers. A nomenclature…
AT1G09040	206.559	-1.01608	0.17753	-5.72343	1.04395e-08	1.43164e-07
AT5G05630	214.006	-1.01529	0.158539	-6.40403	1.51326e-10	2.77556e-09	LAT1
AT2G36470	171.501	-1.01512	0.189096	-5.36826	7.95005e-08	9.44255e-07
AT2G25620	1413.64	-1.01394	0.126216	-8.03341	9.48008e-16	3.16598e-14	AtDBP1	Encodes DBP1, a member of the DBP factors (DNA-binding protein phosphatases) featuring sequence-specific DNA-binding and protein phosphatase activity. DBP1 is involved in plant-potyvirus interactions. Loss-of-function of DBP1 renders resistance to potyviruses.
AT2G31890	2933.12	-1.01338	0.0981353	-10.3264	5.35584e-25	4.02596e-23	ATRAP	Protein contains putative RNA binding domain. Expressed in response to Pseudomonas syringae infection. Resistance requires silencing of AtRAP suggesting it functions as a negative regulator of plant disease resistance.
AT4G04940	1565.81	-1.013	0.144633	-7.00391	2.48915e-12	5.68455e-11
AT3G08660	136.404	-1.01054	0.193544	-5.22126	1.77707e-07	1.99628e-06
AT1G18330	590.168	-1.0099	0.217749	-4.63793	3.51917e-06	3.11768e-05	EPR1	EARLY-PHYTOCHROME-RESPONSIVE1
AT1G45230	4529.21	-1.00856	0.101296	-9.95661	2.35977e-23	1.53454e-21
AT1G24530	165.106	-1.00758	0.222782	-4.52272	6.10489e-06	5.14933e-05
AT2G44280	304.531	-1.00593	0.174844	-5.75332	8.75078e-09	1.21737e-07
AT1G59990	2819.57	-1.00552	0.12962	-7.75744	8.66599e-15	2.60744e-13	EMB3108
AT4G31390	8824.02	-1.00333	0.0776451	-12.922	3.38043e-38	4.9643e-36	ABC1K1
AT1G29640	175.055	-1.00321	0.246066	-4.07699	4.5623e-05	0.000315758
AT4G04955	283.592	-1.00291	0.23525	-4.26315	2.01566e-05	0.000151722	ALN	Encodes an allantoinase which is involved in allantoin degradation and assimilation. Gene expression was induced when allantoin was added to the medium. The insertion mutant, ataln m2-1, did not grow well on the MS medium where allantoin, instead of ammonium nitrate, was supplied.
AT5G22690	155.031	-1.00142	0.186797	-5.36103	8.27496e-08	9.8022e-07
AT1G21460	1049.52	-1.00113	0.193663	-5.16944	2.348e-07	2.58782e-06	AtSWEET1
AT5G64120	84.3664	1.00007	0.333704	2.99688	0.0027276	0.011314	AtPRX71	encodes a cell wall bound peroxidase that is induced by hypo-osmolarity
AT5G19140	7767.69	1.00084	0.346942	2.88474	0.00391735	0.0153829	AILP1
AT5G01180	185.635	1.00193	0.254869	3.93116	8.45382e-05	0.000547019	AtNPF8.2	Encodes a dipeptide transporter expressed in pollen and ovules during early seed development. GFP-tagged PTR5 localizes to the plasma membrane.
AT2G38470	176.967	1.00226	0.246839	4.06038	4.89924e-05	0.000336484	ATWRKY33	Member of the plant WRKY transcription factor family. Regulates the antagonistic relationship between defense pathways mediating responses to P. syringae and necrotrophic fungal pathogens. Located in nucleus. Involved in response to various abiotic stresses - especially salt stress.
AT1G08857	30.5207	1.00291	0.395467	2.53601	0.0112122	0.0371369
AT1G14730	98.2096	1.005	0.263137	3.81929	0.000133834	0.000815768
AT1G15170	288.731	1.00683	0.147907	6.8072	9.95188e-12	2.10776e-10
AT2G07000	52.5409	1.00691	0.353578	2.84778	0.0044026	0.0169935
AT3G56080	1516.87	1.00695	0.155782	6.46387	1.02055e-10	1.90655e-09
AT3G56060	1490.89	1.0071	0.136289	7.3895	1.47386e-13	3.8541e-12
AT4G38960	909.623	1.00722	0.203605	4.94692	7.5397e-07	7.54821e-06	BBX19
AT3G11690	214.455	1.00734	0.200055	5.0353	4.77096e-07	4.95532e-06
AT1G16390	495.85	1.00778	0.219412	4.59308	4.36753e-06	3.7906e-05	ATOCT3
AT4G13180	922.699	1.01064	0.177779	5.68482	1.30949e-08	1.76953e-07
AT1G78230	1339.81	1.01094	0.0959065	10.5409	5.59801e-26	4.51403e-24
AT1G17560	434.189	1.01112	0.135763	7.44769	9.49907e-14	2.54256e-12	HLL	Mutant shows abnormal ovule development
AT2G41312	349.167	1.01143	0.18714	5.40468	6.49225e-08	7.79035e-07
AT2G22420	522.2	1.01171	0.188439	5.36888	7.92266e-08	9.41505e-07	PRX17
AT3G13100	272.135	1.01205	0.203461	4.97415	6.55335e-07	6.64475e-06	ABCC7	member of MRP subfamily
AT5G05460	61.1674	1.01209	0.2915	3.47199	0.000516617	0.00266666	AtENGase85A
AT2G28900	9094.71	1.01387	0.165741	6.1172	9.5231e-10	1.55504e-08	ATOEP16-1	Encodes AtOEP16, a 16-KDa plastid outer membrane protein involved in plastid import of protochlorophyllide oxidoreductase A. Predominantly expressed in leaves and is also inducible by cold treatment.
AT5G20670	114.402	1.01583	0.254371	3.99349	6.51082e-05	0.000432527
AT1G19310	225.22	1.01956	0.221075	4.61182	3.99153e-06	3.48885e-05
AT1G52342	1687.36	1.01979	0.132573	7.69229	1.44519e-14	4.25028e-13
AT3G16910	6781.84	1.02055	0.111009	9.19334	3.80815e-20	1.94575e-18	AAE7	Encodes a peroxisomal protein with acetyl-CoA synthetase activity that is responsible for the activation of acetate for entry into the glyoxylate cycle.
AT2G05518	40.9643	1.02184	0.385097	2.65346	0.00796707	0.0279231
AT3G23880	567.389	1.02196	0.213502	4.78668	1.69566e-06	1.60278e-05
AT1G54100	1217.42	1.02245	0.135691	7.53514	4.87825e-14	1.34882e-12	ALDH7B4	Aldehyde dehydrogenase
AT4G35060	360.773	1.02474	0.161221	6.35615	2.06868e-10	3.72346e-09	AtHMP39
AT1G13600	81.979	1.0251	0.278835	3.67636	0.000236586	0.00134901	AtbZIP58
AT5G11610	201.026	1.02586	0.276889	3.70496	0.000211427	0.00122094
AT1G13990	256.083	1.02653	0.21293	4.82096	1.42867e-06	1.3685e-05
AT3G24780	51.354	1.02707	0.327265	3.13834	0.00169909	0.00753395
AT3G25717	588.32	1.02795	0.146114	7.0353	1.98832e-12	4.60239e-11	DVL6
AT1G14390	71.9397	1.02869	0.320352	3.21113	0.00132213	0.00604792
AT3G23000	4586.64	1.02879	0.158026	6.51027	7.50174e-11	1.41696e-09	ATSR2	Encodes a serine/threonine protein kinase with similarities to CBL-interacting protein kinases, SNF1 and SOS2.
AT3G44735	1542.25	1.02924	0.115635	8.90071	5.54898e-19	2.50769e-17	ATPSK3	Phytosulfokine 3 precursor, coding for a unique plant peptide growth factor.
AT2G44500	165.287	1.02927	0.367882	2.79781	0.005145	0.0193437
AT5G24140	212.37	1.0295	0.160742	6.40466	1.50705e-10	2.76646e-09	SQP2	Encodes a protein with similarity to squalene monoxygenases.
AT5G49700	316.584	1.03	0.193879	5.31257	1.08093e-07	1.25693e-06	AHL17
AT1G23390	2066.1	1.03254	0.398786	2.5892	0.00962001	0.0326333	KFB
AT1G24070	527.851	1.03293	0.226159	4.56727	4.94115e-06	4.2469e-05	ATCSLA10	encodes a gene similar to cellulose synthase
AT1G04463	100.535	1.03315	0.331685	3.11486	0.0018403	0.0080768
AT1G13400	36.0463	1.03389	0.379246	2.72618	0.0064073	0.0232959	JGL	Along with JAG, it is involved in stamen and carpel development. Expression is limited to the adaxial side of lateral organs. Activated by AGAMOUS in a cal-1, ap1-1 background.
AT4G39830	35.1515	1.03461	0.366138	2.82574	0.00471713	0.01801	AO
AT1G13710	237.88	1.03487	0.263997	3.92	8.85496e-05	0.000568661	CYP78A5	Encodes the cytochrome P450 CYP78A5 monooxygenase. Contributes to the generation of a growth-stimulating signal distinct from the classical phytohormones that prevents proliferation arrest, promoting organ growth.
AT4G29270	174.527	1.03584	0.242262	4.2757	1.90541e-05	0.000144453
AT2G21770	98.0111	1.0363	0.281461	3.68185	0.000231547	0.00132402	CESA09	cellulose synthase, related to CESA6.
AT1G70300	299.855	1.03876	0.226372	4.58873	4.45957e-06	3.86267e-05	KUP6	potassium transporter
AT1G51700	1080.16	1.03943	0.131582	7.89947	2.80089e-15	8.88551e-14	ADOF1	Encodes dof zinc finger protein (adof1).
AT1G71030	2087.94	1.04022	0.415051	2.50625	0.012202	0.0398556	ATMYBL2	Encodes a putative myb family transcription factor. In contrast to most other myb-like proteins its myb domain consists of a single repeat. A proline-rich region potentially involved in transactivation is found in the C-terminal part of the protein. Its transcript accumulates mainly in leaves.
AT1G77200	26.2878	1.04047	0.428806	2.42644	0.0152476	0.0478757		encodes a member of the DREB subfamily A-4 of ERF/AP2 transcription factor family. The protein contains one AP2 domain. There are 17 members in this subfamily including TINY.
AT5G16350	337.248	1.04117	0.174955	5.95105	2.66434e-09	4.06899e-08
AT5G03130	39.7237	1.04148	0.361947	2.87743	0.0040093	0.0156829
AT1G33170	1985.02	1.04182	0.0956493	10.8921	1.25723e-27	1.10631e-25
AT1G58520	5434.17	1.04283	0.167271	6.23437	4.53603e-10	7.70778e-09	RXW8
AT5G62630	996.546	1.04369	0.1836	5.6846	1.31119e-08	1.77075e-07	HIPL2
AT1G51805	3949.76	1.04374	0.148719	7.01817	2.24796e-12	5.1603e-11	SIF3
AT3G10150	269.069	1.04542	0.209401	4.99242	5.96264e-07	6.09035e-06	ATPAP16
AT5G67460	354.941	1.0457	0.145901	7.16719	7.65546e-13	1.85733e-11
AT4G34000	3003.4	1.04648	0.209234	5.00147	5.68936e-07	5.83541e-06	ABF3	Encodes an ABA-responsive element-binding protein with similarity to transcription factors that is expressed in response to stress and abscisic acid.
AT4G34630	1293.33	1.04662	0.115142	9.08985	9.91749e-20	4.82281e-18
AT2G42200	385.885	1.04703	0.157167	6.66189	2.70325e-11	5.40041e-10	AtSPL9	Encodes a putative transcriptional regulator that is involved in the vegetative to reproductive phase transition. Expression is regulated by MIR156b. SPL activity nonautonomously inhibits initiation of new leaves at the shoot apical meristem.
AT2G22680	108.683	1.04748	0.24121	4.34261	1.40801e-05	0.000109978	WAVH1
AT5G67390	350.844	1.04787	0.195029	5.3729	7.74789e-08	9.21724e-07
AT1G19840	72.1092	1.0502	0.258903	4.05633	4.98497e-05	0.000341706	SAUR53
AT4G24580	66.0881	1.0502	0.280217	3.74783	0.000178374	0.00105394	REN1	Encodes a Rho GTPase-activating protein that interacts with ROP1 (a Rho GTPase) and regulates pollen tube development. This protein can be observed at the apical tip of growing pollen tubes and on endocytic vesicles traveling to this region of the pollen tube.
AT4G25020	41.3622	1.05028	0.370428	2.8353	0.0045782	0.0175596
AT4G11210	84.0803	1.0505	0.298646	3.51754	0.000435566	0.00230078
AT5G15190	96.1896	1.05084	0.28895	3.63676	0.00027609	0.0015437
AT1G03400	673.023	1.05146	0.146097	7.19697	6.15664e-13	1.51524e-11		A single copy gene that encodes a protein with sequence similarity to tomato E8 (ACC oxidase, the last step in ethylene biosynthesis) involved in ethylene synthesis and fruit ripening in tomato. This gene is not induced by ethylene in siliques. The transcript is found in siliques, etiolated seedlings, leaves, stems and flowers.
AT4G31615	39.893	1.05427	0.368256	2.86286	0.0041984	0.0163075	REM35
AT3G21770	531.814	1.05489	0.139151	7.58086	3.43281e-14	9.61145e-13
AT3G27690	36611.2	1.05524	0.188867	5.5872	2.30758e-08	2.9785e-07	DEG13	Encodes Lhcb2.4. Belongs to the Lhc super-gene family encodes the light-harvesting chlorophyll a/b-binding (LHC) proteins that constitute the antenna system of the photosynthetic apparatus.
AT4G38860	2433.48	1.05569	0.171633	6.15085	7.70702e-10	1.2773e-08	SAUR16
AT4G23870	52.4727	1.05639	0.344979	3.06219	0.00219727	0.00938272
AT2G38760	294.738	1.05657	0.187099	5.64709	1.63186e-08	2.17178e-07	ANN3	Annexins are calcium binding proteins that are localized in the cytoplasm. When cytosolic Ca2+ increases, they relocate to the plasma membrane.
AT5G62240	36.17	1.05812	0.380518	2.78075	0.00542343	0.0202149	TPXL8
AT5G57810	37.3498	1.05963	0.411485	2.57513	0.0100204	0.033831	TET15	Member of TETRASPANIN family
AT1G13950	403.523	1.06168	0.134233	7.90923	2.58993e-15	8.28739e-14	ATELF5A-1	Encodes eukaryotic translation initiation factor 5A (EIF-5A).In mammalian cells it functions as a shuttle protein that translocates mRNA from the nucleus to cytoplasmic ribosomes. Overexpression results in an increase in both primary and secondary xylem formation. In RNAi suppressed lines, xylem formation is reduced.
AT5G23460	88.4461	1.06189	0.281655	3.77018	0.000163127	0.000972404
AT5G22580	958.375	1.06294	0.15723	6.76037	1.3764e-11	2.84718e-10
AT3G60980	832.369	1.06376	0.134162	7.92892	2.21062e-15	7.10443e-14
AT4G02290	844.067	1.06382	0.144993	7.33703	2.18386e-13	5.63762e-12	AtGH9B13
AT2G29440	101.986	1.06576	0.29631	3.59678	0.000322184	0.00177149	ATGSTU6	Encodes glutathione transferase belonging to the tau class of GSTs. Naming convention according to Wagner et al. (2002).
AT5G57050	569.295	1.06632	0.170845	6.24148	4.33437e-10	7.38775e-09	ABI2	Encodes a protein phosphatase 2C and is involved in ABA signal transduction. Binds fibrillin preprotein in vitro and in vivo.
AT5G25250	35.9871	1.06702	0.409131	2.60802	0.00910683	0.0311594	FLOT1
AT5G37790	973.071	1.06824	0.11556	9.24398	2.37484e-20	1.23042e-18
AT5G61820	5670.39	1.06874	0.135175	7.90633	2.65084e-15	8.45758e-14
AT3G47295	1260.56	1.06991	0.143237	7.46945	8.05304e-14	2.17246e-12
AT5G06865	36.7573	1.07014	0.381753	2.80323	0.00505929	0.0190929
AT1G78990	96.841	1.0702	0.27301	3.92	8.85479e-05	0.000568661
AT4G24010	212.057	1.07236	0.225779	4.74961	2.03812e-06	1.88865e-05	ATCSLG1	encodes a protein similar to cellulose synthase
AT2G24945	187.207	1.07333	0.168848	6.3568	2.06004e-10	3.71092e-09
AT2G18210	69.1043	1.07463	0.300817	3.57236	0.000353779	0.00192092
AT3G28007	158.057	1.07559	0.287296	3.74384	0.000181226	0.00106685	AtSWEET4
AT4G23990	1148.37	1.0761	0.194992	5.51871	3.41506e-08	4.27848e-07	ATCSLG3	encodes a protein similar to cellulose synthase
AT1G67940	490.002	1.07618	0.163291	6.59059	4.38095e-11	8.49935e-10	ABCI17	member of NAP subfamily
AT1G30860	571.629	1.07726	0.123727	8.70675	3.12722e-18	1.3234e-16
AT3G54120	401.515	1.07876	0.1589	6.78896	1.12943e-11	2.36945e-10
AT4G34320	43.0449	1.07986	0.370197	2.91699	0.00353427	0.0141008
AT5G64230	239.464	1.08244	0.199881	5.41542	6.11455e-08	7.36903e-07
AT1G26560	1601.08	1.08327	0.131329	8.24848	1.60415e-16	5.75601e-15	BGLU40
AT5G35735	801.864	1.08372	0.232879	4.65359	3.26208e-06	2.91093e-05
AT1G08940	78.2372	1.08517	0.282302	3.84399	0.000121052	0.000748347
AT3G48310	1623.92	1.0893	0.087721	12.4178	2.09244e-35	2.71344e-33	CYP71A22	putative cytochrome P450
AT5G43420	28.4727	1.09063	0.424229	2.57085	0.010145	0.0341435	ATL16
AT2G29340	3619.66	1.09227	0.101388	10.7732	4.6087e-27	3.96116e-25
AT4G11190	664.708	1.0931	0.26081	4.19117	2.77519e-05	0.000202434
AT1G23380	145.546	1.09332	0.18483	5.91528	3.31317e-09	4.98436e-08	KNAT6	homeodomain transcription factor KNAT6, belonging to class I of KN transcription factor family (which also includes KNAT1 and KNAT2). Expression is increased in as and bop1 leaf mutants.
AT2G37100	350.887	1.09333	0.129736	8.42735	3.53574e-17	1.33797e-15
AT5G19240	2863.27	1.0939	0.37418	2.92347	0.00346155	0.0138488
AT5G05640	33.5619	1.094	0.404144	2.70697	0.00679006	0.0244789
AT5G59700	205.923	1.09418	0.195028	5.61038	2.01885e-08	2.62107e-07
AT5G65830	218.016	1.09534	0.187184	5.85167	4.86661e-09	7.08118e-08	ATRLP57
AT2G41480	47.2892	1.09593	0.416005	2.63441	0.00842836	0.0292295	AtPRX25
AT2G46290	309.133	1.09661	0.148775	7.37093	1.69443e-13	4.40492e-12
AT3G45600	1956.33	1.09862	0.179669	6.11472	9.67283e-10	1.57717e-08	TET3	Member of TETRASPANIN family
AT4G20240	188.541	1.09917	0.171935	6.39291	1.62762e-10	2.96325e-09	CYP71A27	putative cytochrome P450
AT2G36890	35.8467	1.09955	0.35621	3.08681	0.00202314	0.00872655	ATMYB38	Putative homolog of the Blind gene in tomato. Together with RAX1 and RAX3 belong to the class R2R3 MYB genes; encoded by the Myb-like transcription factor MYB38, regulates axillary meristem formation.
AT3G04010	50.9979	1.10048	0.304179	3.61787	0.000297034	0.00164627
AT2G47000	214.948	1.10104	0.201761	5.45714	4.83869e-08	5.91173e-07	ABCB4	Multidrug resistance P-glycoprotein (MDR/PGP) subfamily of ABC transporters. Functions in the basipetal redirection of auxin from the root tip. Exhibits apolar plasma membrane localization in the root cap and polar localization in tissues above.
AT3G53830	380.541	1.1018	0.295263	3.7316	0.000190267	0.00111294
AT3G21260	360.084	1.10233	0.196222	5.61776	1.9345e-08	2.53082e-07	GLTP3
AT1G78970	2066.13	1.1024	0.173454	6.35557	2.07652e-10	3.73453e-09	ATLUP1	Lupeol synthase. Converts oxidosqualene to multiple triterpene alcohols and a triterpene diols. This conversion proceeds through the formation of a 17&#946;-dammarenyl cation.
AT2G19650	1115.68	1.10292	0.133566	8.25748	1.48776e-16	5.36441e-15
AT3G54500	10669	1.10311	0.192396	5.73356	9.83427e-09	1.35872e-07	LNK2
AT1G65800	586.555	1.10744	0.110396	10.0316	1.10754e-23	7.3753e-22	ARK2	encodes a putative receptor-like serine/threonine protein kinases that is similar to brassica self-incompatibility (S) locus. expressed in specifically in cotyledons, leaves, and sepals, in correlation with the maturation of these structures.
AT4G19810	90.7365	1.10766	0.289657	3.82404	0.00013128	0.000802852	ChiC
AT4G30610	2118.56	1.10779	0.0949857	11.6628	1.97536e-31	2.13676e-29	BRS1	Encodes a secreted glycosylated serine carboxypeptidase with broad substrate preference that is involved in brassinosteroid signalling via BRI1. It is proteolytically processed in vivo by a separate as yet unidentified protease.
AT1G76420	96.0281	1.10785	0.270554	4.09474	4.22641e-05	0.000294441	ANAC031	Identified in an enhancer trap line; member of the NAC family of proteins. Expressed at the boundary between the shoot meristem and lateral organs and the polar nuclei in the embryo sac.
AT1G74660	41.6889	1.1083	0.375311	2.95301	0.00314691	0.0127948	MIF1	Constitutive overexpression of MIF1 caused dramatic developmental defects, seedlings were non-responsive to gibberellin (GA) for cell elongation, hypersensitive to the GA synthesis inhibitor paclobutrazol (PAC) and abscisic acid (ABA), and hyposensitive to auxin, brassinosteroid and cytokinin, but normally responsive to ethylene.
AT5G20230	201.086	1.10913	0.29342	3.78002	0.000156814	0.000938553	ATBCB	Al-stress-induced gene
AT5G44565	774.477	1.10997	0.138131	8.03559	9.31294e-16	3.11485e-14
AT4G16515	213.147	1.11159	0.249716	4.45141	8.53065e-06	6.98033e-05	CLEL	Encodes a root meristem growth factor (RGF). Belongs to a family of functionally redundant homologous peptides that are secreted, tyrosine-sulfated, and expressed mainly in the stem cell area and the innermost layer of central columella cells. RGFs are required for maintenance of the root stem cell niche and transit amplifying cell proliferation. Members of this family include: At5g60810 (RGF1), …
AT4G00955	120.274	1.11265	0.219839	5.06122	4.16576e-07	4.37385e-06
AT3G01510	2285.81	1.11293	0.0838414	13.2742	3.26856e-40	5.21441e-38	LSF1	Encodes a putative phosphatase, LSF1, required for normal starch turnover in leaves.
AT5G24420	761.416	1.1154	0.179116	6.22724	4.74736e-10	8.04223e-09	PGL5
AT1G12090	22247.7	1.11988	0.118852	9.42247	4.40599e-21	2.40056e-19	ELP	extensin-like protein (ELP)
AT5G61010	587.149	1.12014	0.144732	7.73939	9.98937e-15	2.99344e-13	ATEXO70E2	A member of EXO70 gene family, putative exocyst subunits, conserved in land plants. Arabidopsis thaliana contains 23 putative EXO70 genes, which can be classified into eight clusters on the phylogenetic tree.
AT1G66350	397.156	1.12042	0.195157	5.7411	9.40644e-09	1.3053e-07	RGL	Negative regulator of GA responses, member of GRAS family of transcription factors. Also belongs to the DELLA proteins that restrain the cell proliferation and expansion that drives plant growth. RGL1 may be involved in reducing ROS accumulation in response to stress by up-regulating the transcription of superoxide dismutases. Rapidly degraded in response to GA. Involved in flower and fruit devel…
AT5G66080	190.934	1.12084	0.217493	5.15345	2.55735e-07	2.79493e-06	APD9
AT4G33625	1908.13	1.12332	0.353347	3.17909	0.00147739	0.00665739
AT3G32980	651.968	1.12354	0.195012	5.76142	8.34081e-09	1.16692e-07
AT5G15150	111.371	1.12366	0.359891	3.12221	0.00179496	0.00791212	ATHB-3	homeobox-containing gene with an unusual feature: a leucine zipper motif adjacent to the carboxyl-terminal of the homeodomain structure. This gene is expressed primarily in the cortex of the root and the stem.
AT3G20960	29.1977	1.12408	0.419255	2.68113	0.00733731	0.0260787	CYP705A33	member of CYP705A
AT3G57010	730.436	1.12443	0.205403	5.47427	4.39317e-08	5.41515e-07
AT4G22390	80.9094	1.12465	0.250306	4.49309	7.01964e-06	5.84092e-05
AT3G15540	147.42	1.12549	0.251467	4.47569	7.61635e-06	6.29492e-05	IAA19	Primary auxin-responsive gene. Involved in the regulation stamen filaments development.
AT4G23260	531.741	1.1258	0.11891	9.46764	2.86237e-21	1.58683e-19	CRK18	Encodes a cysteine-rich receptor-like protein kinase.
AT5G12050	463.281	1.12636	0.241168	4.67043	3.00567e-06	2.70718e-05	BG1
AT5G44550	117.525	1.12654	0.349294	3.22517	0.00125896	0.00580284	CASPL1B1
AT3G61430	12873.4	1.12988	0.128556	8.78905	1.50831e-18	6.55821e-17	ATPIP1	a member of the plasma membrane intrinsic protein subfamily PIP1. localizes to the plasma membrane and exhibits water transport activity in Xenopus oocyte. expressed ubiquitously and protein level decreases slightly during leaf development.
AT1G19750	49.427	1.13366	0.3377	3.357	0.000787934	0.00386473	CSA-2
AT4G12470	73.3983	1.13569	0.404259	2.80931	0.0049648	0.0187971	AZI1	Encodes AZI1 (AZELAIC ACID INDUCED 1). Involved in the priming of salicylic acid induction and systemic immunity triggered by pathogen or azelaic acid.
AT4G18930	409.654	1.13634	0.131988	8.60937	7.34636e-18	2.97816e-16
AT3G03820	441.415	1.13697	0.195295	5.82182	5.82116e-09	8.35287e-08	SAUR29
AT1G77855	54.0763	1.13913	0.302588	3.76462	0.0001668	0.000991634
AT1G44830	31.6203	1.13936	0.393714	2.89387	0.0038052	0.0150143	AtERF014	encodes a member of the DREB subfamily A-5 of ERF/AP2 transcription factor family. The protein contains one AP2 domain. There are 15 members in this subfamily including RAP2.1, RAP2.9 and RAP2.10.
AT1G78070	2461.21	1.14051	0.127441	8.94932	3.5769e-19	1.6559e-17
AT4G33980	291.121	1.14089	0.263723	4.32609	1.51776e-05	0.000117886	COR28
AT2G30250	154.463	1.14264	0.19645	5.81647	6.0104e-09	8.5932e-08	ATWRKY25	member of WRKY Transcription Factor; Group I. Located in nucleus. Involved in response to various abiotic stresses - especially salt stress.
AT2G23770	41.4572	1.14298	0.427755	2.67204	0.0075392	0.0266743	AtLYK4
AT3G16470	6010.46	1.1431	0.150565	7.5921	3.14768e-14	8.86909e-13	AtJAC1	JA-responsive gene
AT1G73870	1399.36	1.14331	0.420636	2.71805	0.00656684	0.0237863	BBX16
AT1G09180	153.472	1.14377	0.217591	5.25651	1.46813e-07	1.66867e-06	ATSAR1	A member of ARF-like GTPase family. A thaliana has 21 members, in two subfamilies, ARF and ARF-like (ARL) GTPases.
AT5G50950	5410.86	1.1442	0.152258	7.51486	5.69735e-14	1.55398e-12	FUM2	Encodes a fumarase enzyme initially shown to be in the mitochondria through proteomic studies but later shown to be present in the cytosol using an RFP fluorescent protein tag. It appears to be important for the accumulation of fumarate from malate in leaves in the light, and helps to promote nitrogen assimilation under high nitrogen conditions. It does not appear to be necessary for lipid metabo…
AT3G24542	41.7451	1.14704	0.345477	3.32015	0.00089968	0.00433992
AT4G27310	1241.41	1.14739	0.386624	2.96771	0.00300031	0.0122866	BBX28
AT1G06080	108.624	1.14846	0.280253	4.09793	4.16858e-05	0.000290778	ADS1	homologous to delta 9 acyl-lipid desaturases of cyanobacteria and acyl-CoA desaturases of yeast and mammals. expression down-regulated by cold temperature.
AT4G38690	1547.72	1.14981	0.206987	5.55498	2.77646e-08	3.53027e-07
AT3G41761	35.0334	1.15053	0.42103	2.73265	0.00628277	0.0228957
AT2G21830	459.541	1.15205	0.154582	7.45269	9.14551e-14	2.45523e-12
AT5G55560	46.8109	1.15465	0.357332	3.23131	0.00123223	0.00569385
AT4G32480	162.62	1.15553	0.20969	5.51066	3.57496e-08	4.46116e-07
AT2G43690	51.944	1.15718	0.317457	3.64517	0.000267218	0.00150204	LecRK-V.3
AT3G57680	191.637	1.15809	0.179326	6.45801	1.0609e-10	1.97527e-09
AT1G64640	880.688	1.15887	0.193212	5.99791	1.99868e-09	3.10151e-08	AtENODL8
AT5G62020	304.782	1.16013	0.18338	6.32636	2.51006e-10	4.44574e-09	AT-HSFB2A	member of Heat Stress Transcription Factor (Hsf) family
AT3G15356	584.16	1.16053	0.13294	8.72973	2.55281e-18	1.09072e-16
AT5G40230	32.1507	1.16393	0.415584	2.80072	0.00509891	0.0192064	UMAMIT37
AT3G12320	896.054	1.16483	0.22235	5.23873	1.61683e-07	1.82459e-06	LNK3
AT3G49930	29.7742	1.16573	0.449827	2.5915	0.00955587	0.0324256
AT1G13635	53.9309	1.16992	0.386591	3.02624	0.00247613	0.0104032
AT2G04080	117.079	1.17075	0.211341	5.53962	3.03121e-08	3.83222e-07
AT1G67856	125.903	1.17086	0.35725	3.27743	0.00104756	0.00494881
AT5G63160	8425.53	1.17178	0.146761	7.98426	1.41369e-15	4.6305e-14	BT1	BTB and TAZ domain protein. Short-lived nuclear-cytoplasmic protein targeted for degradation by the 26S proteosome pathway. Acts redundantly with BT2 and BT3 during female gametophyte development.
AT5G06980	1898.89	1.17251	0.372979	3.14364	0.0016686	0.00741062	LNK4
AT1G59590	36.8815	1.173	0.386812	3.03247	0.0024256	0.0102297	ZCF37	ZCF37 mRNA, complete cds
AT4G25350	60.9912	1.17398	0.376099	3.12148	0.00179947	0.00792361	SHB1	SHB1 encodes a nuclear and cytosolic protein that has motifs homologous with SYG1 protein family members. Acts in cryptochrome signaling. Overexpression of SHB1 enhanced the expression of PHYTOCHROME-INTERACTING FACTOR4 (PIF4) under red light and promoted proteasome-mediated degradation of phytochrome A and hypocotyl elongation under far-red light. A knockout allele suppressed LONG HYPOCOTYL IN F…
AT4G33420	90.9279	1.17459	0.316242	3.7142	0.000203845	0.00118301	Prx47
AT4G13820	82.0743	1.17491	0.301463	3.89737	9.72432e-05	0.000618579
AT3G51970	69.6789	1.17575	0.269233	4.36703	1.25947e-05	9.98169e-05	ASAT1
AT3G09260	17110.7	1.17651	0.135372	8.6909	3.5957e-18	1.51299e-16	BGLU23	Encodes beta-glucosidase.The major constituent of ER bodies. One of the most abundant proteins in Arabidopsis seedlings. Exist in an soluble (inactive) and non-soluble (active) form, most probably formed in a polymerization process. Involved in the mutualistic interaction between Arabidopsis and the endophytic fungus Piriformospora indica.
AT1G20450	3819.36	1.17717	0.156737	7.51049	5.89067e-14	1.60277e-12	ERD10	Encodes a gene induced by low temperature and dehydration. Inhibits e.coli growth while overexpressed. Belongs to the dehydrin protein family, which contains highly conserved stretches of 7-17 residues that are repetitively scattered in their sequences, the K-, S-, Y- and lysine rich segments. LTI29 and LTI30 double overexpressors confer cold tolerance. Localized to membranes and cytoplasm.
AT1G25422	43.2445	1.1773	0.370079	3.18121	0.00146661	0.00661423
AT3G48970	142.416	1.17893	0.236268	4.98982	6.04343e-07	6.16719e-06	AtHMP29
AT2G18600	172.237	1.18266	0.18849	6.27437	3.51048e-10	6.07688e-09
AT3G55970	40.7638	1.18319	0.36519	3.23994	0.00119556	0.00555449	ATJRG21
AT2G17280	437.05	1.18622	0.135613	8.74709	2.1893e-18	9.39029e-17
AT4G21390	40.1341	1.19105	0.372119	3.20072	0.00137087	0.00624255	B120
AT3G05630	154.386	1.1912	0.279481	4.26219	2.0243e-05	0.000152114	PDLZ2	Encodes a member of the PXPH-PLD subfamily of phospholipase D proteins. Regulates vesicle trafficking. Required for auxin transport and distribution and hence auxin responses. This subfamily is novel structurally different from the majority of plant PLDs by having phox homology (PX) and pleckstrin homology (PH) domains. Involved regulating root development in response to nutrient limitation. Play…
AT4G30650	4643.14	1.19235	0.372572	3.20031	0.00137278	0.00624952
AT1G01420	446.553	1.1946	0.172251	6.93524	4.05521e-12	9.0195e-11	UGT72B3
AT1G35430	109.893	1.19481	0.25688	4.65122	3.2998e-06	2.93986e-05
AT4G29110	132.569	1.19556	0.296864	4.0273	5.64219e-05	0.000381012
AT4G18360	29.4237	1.1968	0.473647	2.52678	0.0115113	0.0379517	GOX3
AT2G40840	7431.74	1.19747	0.140354	8.53178	1.44108e-17	5.71662e-16	DPE2	Encodes a cytosolic protein with transglucosidase and amylomaltase activity. It is an essential component of the pathway from starch to sucrose and cellular metabolism in leaves at night. The protein binds to heteroglycans and utilizes glucose, mannose and xylose as acceptors. Fucose and galactose can also act as acceptors but less efficiently than the previous three. It was also was also recentl…
AT3G21660	68.0898	1.19767	0.322642	3.71206	0.000205579	0.00119182
AT4G24275	156.381	1.20028	0.343673	3.4925	0.000478524	0.00249559		Identified as a screen for stress-responsive genes.
AT2G15042	146.883	1.20262	0.219206	5.48627	4.10502e-08	5.08825e-07
AT5G52120	137.221	1.2028	0.283445	4.2435	2.20056e-05	0.00016408	AtPP2-A14
AT4G16350	24.3957	1.20285	0.455864	2.63861	0.0083247	0.0289696	CBL6	Calcium sensor protein. Binds CIPK14.
AT2G41870	539.072	1.20287	0.291051	4.13284	3.58301e-05	0.000254169	AtREM4.2
AT5G10380	98.5043	1.20324	0.298193	4.03511	5.45774e-05	0.000370448	ATL55	Encodes a RING finger domain protein with E3 ligase activity that is localized to the lipid rafts of the plasma membrane. Expression is increased in response to fungal pathogen. May be involved in regulation of programmed cell death by facilitating degredation of regulation of PDC activators.
AT3G03840	296.823	1.20327	0.239983	5.01399	5.33139e-07	5.48601e-06	SAUR27
AT4G28290	966.251	1.20764	0.155388	7.77179	7.73822e-15	2.341e-13
AT1G53180	61.8536	1.20784	0.317693	3.80189	0.000143594	0.000868814
AT1G68620	95.0835	1.21081	0.312207	3.87822	0.000105223	0.000663631
AT5G02200	34.6214	1.21108	0.384191	3.15229	0.00161998	0.00722362	FHL	Encodes a small plant-specific protein with both nuclear localization and nuclear export signals that is specifically required, together with FHY1, for the light-regulated nuclear accumulation of phyA.
AT1G20470	601.29	1.2115	0.171047	7.08284	1.41227e-12	3.321e-11	SAUR60
AT2G41730	37.7019	1.21171	0.440524	2.75061	0.00594841	0.0218423
AT2G37280	62.2341	1.21363	0.293161	4.13981	3.47587e-05	0.000247519	ABCG33
AT1G13750	50.0958	1.21363	0.499658	2.42893	0.0151434	0.0476185	ATPAP1
AT3G21670	11083	1.21399	0.0953579	12.7309	3.98222e-37	5.58896e-35	AtNPF6.4
AT4G27260	237.898	1.21562	0.223135	5.44793	5.09606e-08	6.20226e-07	GH3.5	encodes an IAA-amido synthase that conjugates Asp and other amino acids to auxin in vitro. Lines carrying insertions in this gene are hypersensitive to auxin.
AT5G25190	160.714	1.21798	0.285468	4.26661	1.98468e-05	0.000149745	ESE3	encodes a member of the ERF (ethylene response factor) subfamily B-6 of ERF/AP2 transcription factor family. The protein contains one AP2 domain. There are 12 members in this subfamily including RAP2.11.
AT5G37478	26.014	1.21822	0.479148	2.54246	0.0110074	0.0365403	TPXL6
AT3G09680	49.3801	1.22003	0.393075	3.1038	0.00191053	0.00832664
AT4G02280	237.421	1.22082	0.293612	4.15795	3.21117e-05	0.000230819	ATSUS3	Encodes a protein with sucrose synthase activity (SUS3). It appears to be important for sucrose metabolism in developing seeds, especially during the late maturation phase, about 18 days after flowering.
AT5G26146	218.957	1.2214	0.297989	4.09882	4.1527e-05	0.000289853
AT1G72900	71.8585	1.22263	0.320378	3.81621	0.000135517	0.000825346
AT2G35160	70.9645	1.22293	0.27001	4.52921	5.92044e-06	5.00518e-05	SGD9	Encodes SU(var)3-9 homologue 5 (SUVH5). SUVH5 has histone methyltransferase (MTase) activity in vitro and contributes to the maintenance of H3 mK9 (methylation of histone H3 at Lys-9) and CMT3-mediated non-CG methylation in vivo. This is a member of a subfamily of SET proteins that shares a conserved SRA domain.
AT5G04330	136.196	1.22529	0.212447	5.7675	8.0455e-09	1.12774e-07	CYP84A4
AT1G49450	71.6261	1.22634	0.33851	3.62276	0.00029148	0.00161792
AT2G21590	691.385	1.22799	0.169752	7.23406	4.68771e-13	1.16536e-11	APL4	Encodes the large subunit of ADP-glucose pyrophosphorylase, the enzyme which catalyzes the first and limiting step in starch biosynthesis. The large subunit plays a regulatory role whereas the small subunit (ApS) is the catalytic isoform. Four isoforms of the large subunit (ApL1-4) have been described.
AT4G29180	17.3188	1.23258	0.508661	2.42319	0.0153847	0.0482132	RHS16
AT5G58350	885.087	1.23313	0.121679	10.1344	3.88924e-24	2.70357e-22	WNK4	Encodes a member of the WNK family (9 members in all) of protein kinases, the structural design of which is clearly distinct from those of other known protein kinases, such as receptor-like kinases and mitogen-activated protein kinases. Its transcription is under the control of circadian rhythms.
AT5G20110	234.754	1.23476	0.182131	6.77951	1.20586e-11	2.52025e-10
AT5G17100	123.654	1.23695	0.239961	5.1548	2.53898e-07	2.78171e-06
AT2G43060	124.413	1.23883	0.226936	5.45891	4.79057e-08	5.8594e-07	AtIBH1
AT2G16990	272.179	1.24078	0.228119	5.43919	5.35246e-08	6.49293e-07
AT5G10990	45.8985	1.24206	0.346465	3.58496	0.000337135	0.00184501	SAUR69
AT3G26210	40.4664	1.24378	0.445844	2.78972	0.00527542	0.0197405	CYP71B23	putative cytochrome P450
AT4G20210	39.6016	1.2462	0.364463	3.41928	0.000627861	0.00316149	TPS08
AT1G78478	28.8598	1.24763	0.416418	2.9961	0.00273454	0.0113322
AT5G40800	82.4371	1.24782	0.328385	3.79988	0.000144766	0.00087495	AITR4
AT3G27250	435.559	1.24845	0.206432	6.04776	1.46872e-09	2.32634e-08	AITR1
AT3G61630	174.62	1.24894	0.201603	6.19503	5.82721e-10	9.76708e-09	CRF6	CRF6 encodes one of the six cytokinin response factors. CRF5 belongs to the AP2/ERF superfamily of the transcriptional factors. CRF proteins rapidly relocalize to the nucleus in response to cytokinin. Analysis of loos-of-function mutants revealed that the CRFs function redundantly to regulate the development of embryos, cotyledons and leaves.
AT1G09421	39.3244	1.24974	0.389894	3.20534	0.00134905	0.00615364
AT2G29500	164.113	1.24989	0.184496	6.77464	1.24713e-11	2.59916e-10	HSP17.6B
AT1G12990	1092.83	1.25117	0.153032	8.17587	2.93748e-16	1.02419e-14
AT2G43150	1961.33	1.25119	0.207795	6.0213	1.73025e-09	2.70771e-08	EXT21
AT2G35960	1761.36	1.25132	0.107759	11.6121	3.57529e-31	3.81163e-29	NHL12	Encodes a protein whose sequence is similar to tobacco hairpin-induced gene (HIN1) and Arabidopsis non-race specific disease resistance gene (NDR1). Expression is not altered in response to cucumber mosaic virus or spermine.
AT3G62070	298.395	1.25151	0.237055	5.27942	1.29595e-07	1.49209e-06
AT4G36470	836.626	1.25659	0.18108	6.93941	3.93744e-12	8.80168e-11
AT3G59200	46.9221	1.25829	0.316865	3.97106	7.15545e-05	0.000471257
AT1G04240	1683.95	1.25846	0.192886	6.52439	6.82802e-11	1.29967e-09	IAA3	SHY2/IAA3 regulates multiple auxin responses in roots. It is induced rapidly by IAA, and has been shown to be phosphorylated by oat phytochrome A in vitro.
AT1G02816	1022.17	1.26118	0.133476	9.44872	3.43005e-21	1.88738e-19
AT1G60680	136.03	1.262	0.270588	4.66394	3.10213e-06	2.78389e-05
AT1G18870	195.208	1.26425	0.223879	5.64701	1.63263e-08	2.17178e-07	ATICS2	Encodes a protein with isochorismate synthase activity involved in phylloquinone biosynthesis. Mutant studies of this gene's function suggest that its function is redundant with that of ICS1 (AT1G7410).
AT2G30420	196.972	1.26599	0.208001	6.08646	1.15433e-09	1.85621e-08	ETC2	In a tandem repeat with AT2G30424 and AT2G30432
AT5G64870	45.224	1.26654	0.351738	3.60082	0.000317218	0.00174722	FLOT3
AT1G29510	431.158	1.2691	0.224133	5.66226	1.49395e-08	2.00051e-07	SAUR67
AT4G03400	1364.88	1.27022	0.167346	7.59039	3.18937e-14	8.97516e-13	DFL2	Encodes a GH3-related gene involved in red light-specific hypocotyl elongation. Analysis of sense and antisense transgenic plants suggests that DFL2 is located downstream of red light signal transduction and determines the degree of hypocotyl elongation.
AT1G22980	36.9613	1.27062	0.374438	3.3934	0.000690318	0.00343933
AT3G61090	23.5306	1.27156	0.451958	2.81346	0.00490121	0.0186008
AT5G51480	52.2839	1.27325	0.327918	3.88283	0.000103246	0.000652833	SKS2
AT5G51270	23.149	1.27444	0.46151	2.76146	0.00575441	0.021232
AT1G76930	662.674	1.27491	0.135278	9.42438	4.32638e-21	2.36299e-19	ATEXT1	Encodes an Arabidopsis extensin gene that belongs to cell-wall hydroxyproline-rich glycoproteins. The cross-link of extensins enforces cell wall strength. Transgenic plants overexpressing this gene show an increase in stem thickness.
AT5G13330	44.9725	1.27508	0.364395	3.49917	0.00046671	0.00244075	Rap2.6L	encodes a member of the ERF (ethylene response factor) subfamily B-4 of ERF/AP2 transcription factor family. The protein contains one AP2 domain. There are 7 members in this subfamily.
AT3G26240	197.685	1.27754	0.227637	5.61218	1.99796e-08	2.60157e-07
AT3G19230	42.7095	1.27765	0.354354	3.60557	0.000311471	0.00171813	LLR4
AT3G48320	956.958	1.27776	0.106122	12.0404	2.17789e-33	2.63906e-31	CYP71A21	putative cytochrome P450
AT1G55850	2882.25	1.27835	0.0931128	13.7291	6.79757e-43	1.2255e-40	ATCSLE1	encodes a protein similar to cellulose synthase
AT2G29130	84.3733	1.27992	0.306216	4.1798	2.91772e-05	0.000211647	ATLAC2	putative laccase, knockout mutant had reduced root elongation under PEG-induced dehydration
AT5G23830	22.9369	1.28523	0.528724	2.43082	0.0150646	0.0474
AT1G02850	148.996	1.29143	0.39711	3.25208	0.00114564	0.00535059	BGLU11
AT3G08030	5329.68	1.2916	0.123206	10.4833	1.03106e-25	8.10771e-24	AthA2-1
AT5G51670	207.089	1.29281	0.187751	6.88578	5.74714e-12	1.25312e-10
AT1G62540	501.006	1.29301	0.219987	5.87767	4.16086e-09	6.13478e-08	FMO	belongs to the flavin-monooxygenase (FMO) family, encodes a glucosinolate S-oxygenase that catalyzes the conversion of methylthioalkyl glucosinolates to methylsulfinylalkyl glucosinolates
AT1G52000	10813.4	1.29371	0.131138	9.86523	5.88989e-23	3.74236e-21
AT1G20070	1711.08	1.29558	0.225908	5.735	9.75107e-09	1.34807e-07
AT5G63780	4889.86	1.29688	0.146208	8.8701	7.30777e-19	3.26056e-17	SHA1	Encodes SHA1 (shoot apical meristem arrest), a putative E3 ligase (a RING finger protein) required for post-embryonic SAM maintenance. The mutant sha1-1 shows a primary SAM-deficient phenotype at the adult stage.
AT3G33528	97.002	1.29827	0.22646	5.73289	9.87366e-09	1.36247e-07
AT1G15580	64.4637	1.29867	0.403583	3.21785	0.00129155	0.00592596	ATAUX2-27	auxin induced protein
AT5G24090	178.452	1.29895	0.174556	7.44146	9.95772e-14	2.65719e-12	ATCHIA	Chitinase A (class III) expressed exclusively under environmental stress conditions.
AT5G44578	79.3664	1.29953	0.266692	4.87279	1.10035e-06	1.07301e-05
AT2G47440	1547.41	1.29985	0.19162	6.7835	1.17298e-11	2.45385e-10
AT1G35260	164.28	1.30249	0.299018	4.3559	1.32524e-05	0.000104284	MLP165
AT2G27080	28.5376	1.30379	0.452615	2.88058	0.00396944	0.0155626	NHL13
AT3G13520	6358.86	1.30395	0.167537	7.78304	7.08026e-15	2.1626e-13	AGP12	Encodes a GPI-anchored arabinogalactan (AG) peptide with a short 'classical' backbone of 10 amino acids, seven of which are conserved among the 4 other Arabidopsis AG peptides. These peptides may be involved in cell signaling.
AT1G62570	580.402	1.30582	0.251284	5.19661	2.02958e-07	2.26616e-06	FMO	belongs to the flavin-monooxygenase (FMO) family, encodes a glucosinolate S-oxygenase that catalyzes the conversion of methylthioalkyl glucosinolates to methylsulfinylalkyl glucosinolates
AT1G21050	422.127	1.30662	0.221343	5.90315	3.56618e-09	5.33603e-08
AT1G76530	74.1695	1.30804	0.299509	4.36727	1.2581e-05	9.9744e-05	PILS4
AT1G49320	133.581	1.30834	0.234671	5.57519	2.47258e-08	3.16934e-07	ATUSPL1	Encodes USPL1, a BURP domain protein targeted to the protein storage vacuoles. Overexpression of USPL1 affects seed development, protein storage vacuoles and lipid vesicles morphology and function.
AT5G59670	920.921	1.31197	0.147065	8.92101	4.62035e-19	2.12125e-17
AT1G26945	508.506	1.3166	0.195545	6.73302	1.66182e-11	3.40267e-10	KDR	Encodes a basic helix-loop-helix (bHLH) protein involved in blue/far-red light signaling. Physically interacts with HFR1 and negatively regulates its activity.
AT4G08870	1581.37	1.31677	0.444784	2.96046	0.00307179	0.0125384	ARGAH2	Encodes one of the two arginase in the genome. Gene expression is enhanced by methyl jasmonate treatment.
AT2G23100	170.163	1.31694	0.222718	5.91307	3.35799e-09	5.03812e-08
AT3G10720	1210.99	1.31856	0.201408	6.54671	5.88189e-11	1.12732e-09
AT4G16780	149.373	1.3195	0.249864	5.28088	1.28562e-07	1.48173e-06	ATHB-2	Encodes a homeodomain-leucine zipper protein that is rapidly and strongly induced by changes in the ratio of red to far-red light. It is also involved in cell expansion and cell proliferation and in the response to auxin.
AT5G38010	163.677	1.32093	0.221994	5.9503	2.67651e-09	4.08111e-08
AT4G13580	62.4932	1.32139	0.304173	4.34421	1.39779e-05	0.000109295
AT3G04730	4325.27	1.3223	0.116334	11.3664	6.14942e-30	6.08766e-28	IAA16	early auxin-induced (IAA16)
AT3G51960	129.479	1.32261	0.225352	5.86908	4.38221e-09	6.444e-08	ATBZIP24	bZIP transcription factor induced by salt stress and promoted salt tolerance. Localized to the cytoplasm and nucleus under control conditions and targeted preferentially to the nucleus under salt stress
AT3G16430	334.141	1.32349	0.171327	7.72495	1.11894e-14	3.33055e-13	JAL31
AT3G07350	97.6546	1.3265	0.307978	4.30712	1.65393e-05	0.00012748
AT1G04650	281.481	1.33003	0.151636	8.77119	1.76789e-18	7.65681e-17	FLIP
AT5G10140	128.323	1.33147	0.219935	6.05392	1.41366e-09	2.24555e-08	AGL25	MADS-box protein encoded by FLOWERING LOCUS C - transcription factor that functions as a repressor of floral transition and contributes to temperature compensation of the circadian clock. Expression is downregulated during cold treatment. Vernalization, FRI and the autonomous pathway all influence the state of FLC chromatin. Both maternal and paternal alleles are reset by vernalization, but their…
AT2G38750	2007.15	1.33189	0.162579	8.19225	2.5639e-16	9.05327e-15	ANNAT4	Annexins are a family of calcium dependent membrane binding proteins though to be involved in Golgi mediated secretion. This is one of four annexins identified in Arabidopsis.
AT4G35110	321.898	1.33467	0.18569	7.18764	6.5922e-13	1.61527e-11	PEARLI
AT3G11260	50.2837	1.3421	0.336153	3.99252	6.53753e-05	0.000434041	WOX5	Arabidopsis thaliana WOX5 protein mRNA
AT4G04710	33.3863	1.34243	0.382571	3.50896	0.00044987	0.00236676	CPK22	member of Calcium Dependent Protein Kinase
AT5G25110	81.3709	1.34498	0.448861	2.99642	0.0027317	0.0113246	CIPK25	member of AtCIPKs
AT1G18710	1034.31	1.34535	0.159272	8.44689	2.99172e-17	1.14777e-15	AtMYB47	Member of the R2R3 factor gene family.
AT3G42725	65.0187	1.34601	0.301643	4.46225	8.1102e-06	6.66088e-05
AT5G16023	59.0755	1.34877	0.369546	3.64981	0.000262433	0.00147627	DVL1
AT4G01920	33.2352	1.34965	0.385077	3.50488	0.000456814	0.0023976
AT4G00960	24.0118	1.35036	0.483789	2.79122	0.005251	0.0196657
AT2G04066	16.0647	1.35065	0.548409	2.46285	0.0137839	0.0441136
AT5G51780	47.5791	1.35092	0.459412	2.94053	0.00327647	0.0132438	bHLH
AT2G27420	6944	1.35186	0.175777	7.69075	1.46279e-14	4.29065e-13
AT1G03710	34.1324	1.35303	0.413312	3.27364	0.00106172	0.00500291
AT5G15770	174.449	1.35485	0.219759	6.16515	7.04161e-10	1.1714e-08	AtGNA1	Encodes a putative glucose-6-phosphate acetyltransferase involved in UDP-N-acetylglucosamine biosynthesis.
AT3G02410	149.12	1.35539	0.241196	5.61948	1.91536e-08	2.50875e-07	ICME-LIKE2
AT1G56300	637.116	1.35673	0.508259	2.66937	0.0075993	0.0268464	DjC53
AT1G72920	73.5136	1.357	0.285943	4.74568	2.07803e-06	1.92402e-05
AT5G50770	188.588	1.3578	0.389414	3.48676	0.000488904	0.00254256	AtHSD6	Encodes a putative hydroxysteroid dehydrogenase (HSD). Genes that encode HSD include: At5g50600 and At5g50700 (HSD1), At3g47350(HSD2), At3g47360(HSD3), At5g50590 and At5g50690(HSD4), At5g50770(HSD6) (Plant Cell Physiology 50:1463). Two copies of HSD1 and HSD4 exist due to a gene duplication event. In Plant Physiology 145:87, At5g50690 is HSD7, At4g10020 is HSD5.
AT4G36105	39.3444	1.35928	0.37632	3.61202	0.000303821	0.00168011
AT1G32900	15393.3	1.36351	0.311623	4.3755	1.21153e-05	9.63754e-05	GBSS1
AT4G04565	51.0333	1.36386	0.34767	3.92286	8.75041e-05	0.000563416
AT5G03395	133.663	1.36823	0.244198	5.60296	2.1072e-08	2.72939e-07
AT2G43010	1171.66	1.36947	0.410168	3.33879	0.000841429	0.00409304	AtPIF4	Isolated as a semidominant mutation defective in red -light responses. Encodes a nuclear localized bHLH protein that interacts with active PhyB protein. Negatively regulates phyB mediated red light responses. Involved in shade avoidance response. Protein abundance is negatively regulated by PhyB.
AT1G10810	15.5822	1.37083	0.538213	2.54699	0.0108656	0.0361777
AT5G47130	49.5721	1.37097	0.318929	4.29866	1.71833e-05	0.000131848
AT5G59590	24.8069	1.37343	0.475221	2.89009	0.00385136	0.015156	UGT76E2
AT1G05170	2081.43	1.37605	0.220076	6.25261	4.03648e-10	6.91723e-09
AT2G21220	97.7678	1.37684	0.234829	5.86316	4.5413e-09	6.65587e-08	SAUR12
AT1G22065	25.8858	1.37824	0.460875	2.99049	0.0027853	0.0115081
AT2G37900	125.167	1.38239	0.244686	5.64966	1.60761e-08	2.14236e-07
AT1G07477	31.4135	1.38283	0.388352	3.56076	0.000369785	0.00199757
AT1G65870	917.547	1.3866	0.156588	8.85503	8.36616e-19	3.71783e-17
AT5G41040	182.284	1.38696	0.229349	6.04739	1.47208e-09	2.33e-08	ASFT	Encodes a feruloyl-CoA transferase required for suberin synthesis. Has feruloyl-CoA-dependent feruloyl transferase activity towards substrates with a primary alcohol.
AT5G10100	32.0201	1.3876	0.525711	2.63946	0.00830372	0.028902	TPPI
AT3G03830	36.2733	1.39352	0.485556	2.86995	0.00410534	0.0160021	SAUR28
AT5G49730	4896.26	1.39354	0.338914	4.11177	3.92633e-05	0.000275613	ATFRO6	Encodes a plasma membrane-located ferric chelate reductase. Its mRNA is expressed in green aerial tissues (shoot, flower and cotyledon) in a light- and cell differentiation-specific manner.
AT1G78476	86.4291	1.39645	0.258255	5.40724	6.40021e-08	7.68407e-07
AT1G52855	19.4798	1.39685	0.56936	2.45337	0.0141523	0.0450966
AT4G28720	38.2452	1.4021	0.392278	3.57426	0.000351219	0.00191171	CKRC2	Auxin biosynthetic gene regulated by RVE1. Overexpression leads to suppression of bri1 phenotype.
AT2G18193	121.436	1.40268	0.20487	6.84668	7.55828e-12	1.6304e-10
AT1G65240	42.1612	1.403	0.428837	3.27163	0.00106928	0.0050321	A39
AT3G14590	69.669	1.40525	0.383888	3.66057	0.000251656	0.00142396	NTMC2T6.2
AT2G47750	296.794	1.40674	0.176656	7.96316	1.67694e-15	5.46052e-14	GH3.9	Encodes GH3.9, a member of the GH3 family auxin-responsive genes. gh3.9-1 mutants had greater primary root length, increased sensitivity to indole-3-acetic acid (IAA)-mediated root growth inhibition, but no obvious effects on apical dominance or leaf morphology.
AT1G23850	29.0001	1.40676	0.443593	3.17128	0.00151769	0.00682183
AT1G67900	2065.31	1.40774	0.156723	8.98234	2.65062e-19	1.24003e-17
AT5G24470	782.174	1.41178	0.260646	5.41649	6.07804e-08	7.32902e-07	APRR5	Encodes a pseudo-response regulator whose mutation affects various circadian-associated biological events such as flowering time in the long-day photoperiod conditions, red light sensitivity of seedlings during early photomorphogenesis, and the period of free-running rhythms of certain clock-controlled genes including CCA1 and APRR1/TOC1 in constant white light. Acts as transcriptional repressor …
AT2G13570	31.9188	1.41903	0.422199	3.36103	0.000776514	0.00381462	NF-YB7
AT1G16420	18.3227	1.42009	0.545898	2.60138	0.00928503	0.0316568	ATMC8	Encodes a metacaspase (cysteine-type endopeptidase) that is involved in promoting programmed cell death in response to hydrogen peroxide (H2O2), UV light, and methyl viologen (MV). Transcript levels rise in response to UV-C, H2O2, and MV. In vitro assays demonstrate that this enzyme has a preference for cleaving after an arginine residue, and it has a pH optimum of 8.0.
AT5G54585	666.604	1.42376	0.233564	6.09579	1.089e-09	1.75882e-08
AT2G29370	52.8744	1.42507	0.328846	4.33354	1.46729e-05	0.000114161
AT3G50980	37.7183	1.4278	0.510356	2.79765	0.00514756	0.0193437	XERO1
AT3G16690	278.252	1.42952	0.226118	6.32202	2.58166e-10	4.56162e-09	AtSWEET16
AT2G34930	157.601	1.43172	0.264627	5.41035	6.29013e-08	7.56419e-07
AT1G21680	2113.9	1.43257	0.180725	7.92681	2.24848e-15	7.21563e-14
AT3G25290	190.12	1.43311	0.196814	7.28153	3.30047e-13	8.33576e-12
AT4G15760	406.647	1.43339	0.188293	7.61254	2.68755e-14	7.64058e-13	MO1	Encodes a protein with similarity to monooxygenases that are known to degrade salicylic acid (SA).
AT4G26530	16143.7	1.4362	0.143258	10.0253	1.18051e-23	7.83764e-22	AtFBA5
AT1G02190	50.4214	1.43641	0.369696	3.88538	0.000102171	0.000646774	CER1-L1
AT4G13810	244.049	1.4374	0.169457	8.48237	2.2065e-17	8.58407e-16	AtRLP47
AT4G38400	193.32	1.43953	0.227434	6.32942	2.46083e-10	4.36202e-09	ATEXLA2	member of EXPANSIN-LIKE. Naming convention from the Expansin Working Group (Kende et al, 2004. Plant Mol Bio)
AT4G26255	62.4008	1.44397	0.386994	3.73124	0.000190541	0.00111426
AT3G12500	28.3301	1.44547	0.502062	2.87906	0.00398861	0.0156238	ATHCHIB	encodes a basic chitinase involved in ethylene/jasmonic acid mediated signalling pathway during systemic acquired resistance based on expression analyses.
AT2G42380	962.764	1.44589	0.181871	7.9501	1.86362e-15	6.01541e-14	ATBZIP34	Encodes a member of the BZIP family of transcription factors. Forms heterodimers with the related protein AtbZIP61. Binds to G-boxes in vitro and is localized to the nucleus in onion epidermal cells.
AT3G51860	63.9833	1.4481	0.450461	3.2147	0.0013058	0.00598513	ATCAX3
AT2G25810	40.7115	1.45063	0.423128	3.42834	0.000607274	0.0030745	TIP4;1
AT5G24770	1922.69	1.45163	0.14205	10.2192	1.62712e-24	1.16017e-22	ATVSP2	Has acid phosphatase activity dependent on the presence of divalent cations (Mg2+, Co2+, Zn2+, Mn2+) and anti-insect activity. Insects fed with the protein show a retarded development. Induced in response to abscisic acid, jasmonic acid, salt, water deficiency and wounding.
AT5G55380	445.658	1.45355	0.129368	11.2358	2.72015e-29	2.64559e-27
AT3G28345	24.3234	1.45579	0.574822	2.5326	0.0113221	0.0374224	ABCB15
AT3G20100	1247.76	1.45823	0.0983627	14.825	1.00986e-49	2.19546e-47	CYP705A19	member of CYP705A
AT1G02390	187.315	1.46	0.24899	5.86369	4.52693e-09	6.63919e-08	ATGPAT2	Encodes a member of a family of proteins with glycerol-3-phosphate acyltransferase activity.
AT1G73040	49.3767	1.46386	0.467513	3.13116	0.00174115	0.00770199
AT3G48700	194.124	1.46513	0.285137	5.13833	2.77192e-07	3.00574e-06	ATCXE13
AT5G45820	1486.09	1.46612	0.35795	4.09588	4.20565e-05	0.000293087	CIPK20	Encodes a CBL-interacting serine/threonine protein kinase comprised of an N-terminal kinase catalytic domain similar to SNF1/AMPK and a unique C-terminal regulatory domain.
AT4G33220	2466.26	1.46857	0.193755	7.57955	3.46761e-14	9.69662e-13	ATPME44
AT1G54000	52.0837	1.46888	0.479703	3.06206	0.0021982	0.00938307	GLL22
AT3G26180	1672.06	1.46913	0.168232	8.73278	2.48497e-18	1.06379e-16	CYP71B20	putative cytochrome P450
AT4G21230	16.3936	1.47013	0.557272	2.63808	0.0083376	0.0290063	CRK27	Encodes a cysteine-rich receptor-like protein kinase.
AT5G47330	92.3354	1.47115	0.256307	5.73978	9.48001e-09	1.31387e-07
AT1G61810	46.4992	1.47227	0.528332	2.78664	0.00532569	0.0199085	BGLU45
AT2G30424	476.188	1.47288	0.167501	8.79324	1.45308e-18	6.33046e-17	TCL2	In a tandem repeat with AT2g30432 (TCL1) and AT2g30420 (ETC2)
AT5G44390	79.6123	1.4732	0.2886	5.10465	3.31414e-07	3.54174e-06	AtBBE25
AT4G32510	37.8612	1.47332	0.489024	3.01279	0.00258861	0.0108143
AT4G30280	27.3947	1.47393	0.592901	2.48596	0.0129204	0.0417897	ATXTH18	Encodes a xyloglucan endotransglucosylase/hydrolase with only only the endotransglucosylase (XET; EC 2.4.1.207) activity towards xyloglucan and non-detectable endohydrolytic (XEH; EC 3.2.1.151) activity. Expressed in the mature or basal regions of both the main and lateral roots, but not in the tip of these roots where cell division occurs.
AT2G42720	19.4186	1.4766	0.527791	2.7977	0.00514673	0.0193437
AT4G38700	209.959	1.47664	0.260657	5.66507	1.46961e-08	1.97148e-07
AT4G14560	620.411	1.47726	0.196337	7.52411	5.30812e-14	1.45858e-12	AXR5	auxin (indole-3-acetic acid) induced gene (IAA1) encoding a short-lived nuclear-localized transcriptional regulator protein.
AT1G69160	1124.76	1.48011	0.192202	7.7008	1.35222e-14	3.98213e-13	BGL1
AT3G13980	423.694	1.4803	0.222103	6.66493	2.64799e-11	5.30434e-10	BG4
AT5G48400	16.0439	1.48385	0.594903	2.49427	0.0126217	0.040979	ATGLR1.2	member of Putative ligand-gated ion channel subunit family
AT3G46970	8936.94	1.48604	0.365419	4.06668	4.7687e-05	0.000328812	ATPHS2	Encodes a cytosolic alpha-glucan phosphorylase. In vitro, the enzyme has a preference for branched polysaccharides, such as glycogen.
AT1G73700	48.445	1.48621	0.343417	4.32771	1.50667e-05	0.000117106
AT5G02230	1726.23	1.4864	0.113806	13.0609	5.50709e-39	8.36436e-37
AT3G48280	765.024	1.48812	0.135549	10.9784	4.85186e-28	4.35587e-26	CYP71A25	putative cytochrome P450
AT1G34315	15.3785	1.4891	0.595733	2.49961	0.012433	0.040485
AT2G36610	15.3614	1.49025	0.573453	2.59873	0.00935705	0.0318621	ATHB22	Encodes a homeodomain leucine zipper class I (HD-Zip I) protein.
AT5G24280	651.271	1.4903	0.130582	11.4128	3.61062e-30	3.59038e-28	GMI1
AT5G05890	523.581	1.49238	0.283424	5.26553	1.39785e-07	1.60027e-06	UGT76C5
AT3G18715	16.5605	1.49353	0.571343	2.61407	0.00894706	0.0306885	IDL4	Similar to Inflorescance deficient in abscission (IDA). Involved in floral organ abscission.
AT1G52890	20.4874	1.49418	0.598782	2.49537	0.0125827	0.0408763	ANAC019	encodes a NAC transcription factor whose expression is induced by drought, high salt, and abscisic acid. This gene binds to ERD1 promoter in vitro.
AT4G23270	453.382	1.49532	0.277732	5.38403	7.28344e-08	8.69077e-07	CRK19	Encodes a cysteine-rich receptor-like protein kinase.
AT3G16240	28500.6	1.50602	0.167084	9.01355	1.99484e-19	9.43187e-18	AQP1	Delta tonoplast intrinsic protein, functions as a water channel and ammonium (NH3) transporter. Highly expressed in flower, shoot, and stem. Expression shows diurnal regulation and is induced by ammonium (NH3). Protein localized to vacuolar membrane.
AT4G22212	75.1501	1.50898	0.368997	4.08941	4.32465e-05	0.000300341		Encodes a defensin-like (DEFL) family protein.
AT5G65790	25.6007	1.50973	0.510464	2.95757	0.00310071	0.0126394	ATMYB68	Encodes a putative MYB transcription factor.
AT3G48240	43.9203	1.51105	0.581696	2.59766	0.00938611	0.0319326
AT4G00680	46.3815	1.5126	0.362158	4.17664	2.9585e-05	0.000214465	ADF8
AT3G28570	20.5896	1.51561	0.514357	2.94661	0.00321281	0.0130229
AT5G66740	566.322	1.51622	0.198223	7.64908	2.02421e-14	5.8219e-13	BDR8
AT2G43590	80.7052	1.51646	0.348423	4.35235	1.34683e-05	0.000105683
AT5G46220	148.541	1.51744	0.213236	7.11625	1.10902e-12	2.64436e-11	TOD1
AT4G38825	33.2038	1.51809	0.564724	2.68821	0.00718372	0.025652	SAUR13
AT5G54470	907.67	1.51811	0.192649	7.88019	3.26872e-15	1.02814e-13	BBX29
AT2G18450	78.1496	1.51822	0.27416	5.53771	3.06443e-08	3.86761e-07	SDH1-2	Nuclear encoded mitochondrial flavoprotein subunit of succinate dehydrogenase complex .
AT4G32280	74.8803	1.51823	0.490551	3.09495	0.00196848	0.00853227	IAA29	Auxin inducible protein.
AT3G63470	86.9414	1.52787	0.295687	5.16719	2.37644e-07	2.61787e-06	scpl40
AT2G43510	190.605	1.53053	0.229603	6.66599	2.62892e-11	5.27092e-10	ATTI1	Member of the defensin-like (DEFL) family. Encodes putative trypsin inhibitor protein which may function in defense against herbivory.
AT1G76520	615.24	1.53092	0.172655	8.86694	7.51845e-19	3.34782e-17	PILS3
AT5G17350	68.7075	1.53385	0.313754	4.88871	1.01499e-06	9.94579e-06
AT2G37870	195.918	1.53513	0.626399	2.45072	0.0142572	0.0453852
AT2G39800	15245	1.53542	0.338308	4.53852	5.66508e-06	4.79844e-05	ATP5CS	encodes a delta1-pyrroline-5-carboxylate synthase that catalyzes the rate-limiting enzyme in the biosynthesis of proline. Gene is expressed in reproductive organs and tissues under non-stress conditions but in the whole plant under water-limiting condition. Expression is also induced by abscisic acid and salt stress in a light-dependent manner. P5CS1 appears to be involved in salt stress response…
AT5G04370	118.197	1.53978	0.350726	4.39026	1.13217e-05	9.09959e-05	NAMT1	A member of the Arabidopsis SABATH methyltransferase gene family. Encodes NAMT1, a methyltransferase that methylates nicotinic acid.
AT1G59670	49.255	1.54012	0.455141	3.38382	0.000714839	0.0035478	ATGSTU15	Encodes glutathione transferase belonging to the tau class of GSTs. Naming convention according to Wagner et al. (2002).
AT3G22090	27.0911	1.54214	0.415598	3.71065	0.000206725	0.00119721
AT3G10910	249.45	1.54713	0.164877	9.3836	6.37601e-21	3.41517e-19	ATL72
AT5G65730	8009.09	1.54778	0.145099	10.6671	1.45091e-26	1.20954e-24	XTH6
AT5G49740	1894.56	1.55068	0.187901	8.25262	1.5496e-16	5.57832e-15	ATFRO7	Encodes a chloroplast ferric chelate reductase. Shows differential splicing and has three different mRNA products. Expressed in the shoot, flower and cotyledon.
AT1G52410	1174.89	1.5512	0.219224	7.07588	1.48501e-12	3.48467e-11	AtTSA1	Contains a novel calcium-binding repeat sequence. Binds TSK in vitro. Localizes to small cytoplasmic vesicles in interphase cells. In cells synchronized for cell division, TSA1 and TSK relocalize to ends of spindle microtubules that are ahead of separating chromatids during metaphase and anaphase of mitosis. May be involved in mitosis together with TSK. Expressed preferentially in the flower and …
AT5G02220	34.9646	1.55625	0.386695	4.02448	5.71024e-05	0.00038476	SMR4
AT5G53200	259.343	1.55954	0.237752	6.5595	5.39884e-11	1.03923e-09	TRY
AT5G02810	2482.74	1.56107	0.385749	4.04685	5.19111e-05	0.000354193	APRR7	PRR7 and PRR9 are partially redundant essential components of a temperature-sensitive circadian system. CCA1 and LHY had a positive effect on PRR7 expression levels. Acts as transcriptional repressor of CCA1 and LHY.
AT1G73860	28.0837	1.56153	0.489213	3.19191	0.00141333	0.00640847
AT5G65870	729.169	1.56356	0.187629	8.33322	7.8671e-17	2.89789e-15	ATPSK5	Probable phytosulfokines 5 precursor, coding for a unique plant peptide growth factor.
AT1G75300	45.5331	1.56488	0.3469	4.51105	6.45087e-06	5.40824e-05		encodes a protein whose sequence is similar to an isoflavone reductase
AT4G25420	51.1812	1.5681	0.371934	4.21607	2.48597e-05	0.000183307	AT2301	Encodes gibberellin 20-oxidase that is involved in the later steps of the gibberellin biosynthetic pathway. Regulated by a circadian clock. Weak expression response to far red light.
AT2G11810	61.7025	1.5718	0.553225	2.84116	0.00449493	0.0172957	ATMGD3	MGD3 is the major enzyme for galactolipid metabolism during phosphate starvation. Does not contribute to galactolipid synthesis under P1-sufficient conditions.
AT3G44860	39.9547	1.57286	0.450925	3.48807	0.000486526	0.00253113	FAMT	Encodes a farnesoic acid carboxyl-O-methyltransferase.
AT1G70985	378.822	1.57392	0.154936	10.1585	3.03599e-24	2.1509e-22
AT2G22920	112.279	1.57447	0.377207	4.17403	2.99259e-05	0.00021647	FPT1
AT2G26530	101.452	1.57993	0.336224	4.69903	2.61403e-06	2.37371e-05	AR781	unknown function
AT1G35320	47.1251	1.58622	0.323191	4.90798	9.20197e-07	9.07712e-06
AT5G01015	731.235	1.58698	0.152906	10.3789	3.09477e-25	2.3583e-23
AT5G07322	21.0807	1.58711	0.530462	2.99194	0.00277213	0.0114644
AT2G22930	36.5818	1.58744	0.49322	3.21852	0.00128853	0.00591476
AT5G02170	45.5336	1.59214	0.41237	3.86094	0.00011295	0.000704744
AT5G06860	179.179	1.59399	0.178483	8.93078	4.2303e-19	1.95025e-17	ATPGIP1	Encodes a polygalacturonase inhibiting protein involved in defense response. PGIPs inhibit the function of cell wall pectin degrading enzymes such as those produced by fungal pathogens. PGIP1 is induced by fungal infection.
AT3G58270	314.185	1.59408	0.15582	10.2302	1.45186e-24	1.03855e-22
AT4G13880	116.059	1.59417	0.272883	5.84195	5.15948e-09	7.47787e-08	AtRLP48
AT1G22500	27.157	1.595	0.433483	3.67949	0.000233698	0.00133494	AtATL15
AT3G51920	3552.75	1.59505	0.11131	14.3298	1.42565e-46	2.90035e-44	ATCML9	encodes a divergent member of calmodulin, which is an EF-hand family of Ca2+-binding proteins. This gene is expressed in leaves, flowers and siliques. The gene functionally complements yeast calmodulin 1 (CAM1) but only when selected against the plasmid harboring wild-type yeast sequences. Also the protein does not form formed a complex with a basic amphiphilic helical peptide in the presence of …
AT2G34010	95.8003	1.59561	0.2507	6.36463	1.95755e-10	3.52917e-09	TIE4
AT5G45830	28.5204	1.59937	0.458858	3.48556	0.000491112	0.00255284	ATDOG1	Encodes DOG1 (DELAY OF GERMINATION 1). A quantitative trait locus involved in the control of seed dormancy. Belongs to a novel plant-specific gene family whose members include: DOG1-like 1-4 (DOGL1-4, At4g18660, At4g18680, At4g18690, At4g18650 respectively) and DOG1. DOG1 expression is seed-specific.
AT1G02820	12160	1.6001	0.194703	8.21817	2.06624e-16	7.36639e-15	AtLEA3
AT5G51790	28.255	1.60209	0.492333	3.25408	0.00113761	0.00531645
AT5G56700	24.333	1.6048	0.548507	2.92576	0.00343621	0.0137666
AT1G20750	14.272	1.6101	0.643945	2.50037	0.0124065	0.0404104
AT1G49920	54.7517	1.6182	0.370758	4.36459	1.27363e-05	0.000100795
AT4G17280	128.651	1.62204	0.225877	7.1811	6.91532e-13	1.68885e-11
AT2G36100	53.933	1.62212	0.553193	2.93229	0.00336468	0.0135338	CASP1
AT1G64660	853.641	1.62218	0.261612	6.20073	5.62028e-10	9.44165e-09	ATMGL	Encodes a functional methionine gamma-lyase, a cytosolic enzyme catalyzes the degradation of methionine into methanethiol, alpha-ketobutyrate and ammonia. The catabolism of excess methionine is important to methionine homeostasis.
AT2G36640	21.0099	1.62245	0.63896	2.53921	0.0111104	0.0368435	ATECP63	Encodes putative phosphotyrosine protein belonging to late embryogenesis abundant (LEA) protein in group 3 that might be involved in maturation and desiccation tolerance of seeds. RFLP and CAPS mapping place it on chromosome 4 but the nucleotide sequence maps it to chromosome 2.
AT1G73325	402.678	1.62375	0.239252	6.78677	1.14672e-11	2.40346e-10
AT3G25597	100.745	1.62457	0.289351	5.61452	1.97112e-08	2.56964e-07
AT1G14240	37.8228	1.62605	0.441976	3.67904	0.000234113	0.00133662	APY3
AT3G55580	94.7532	1.62607	0.289598	5.61491	1.96665e-08	2.5658e-07	TCF1
AT5G59130	1971.56	1.62946	0.0941431	17.3083	4.07353e-67	1.67279e-64
AT3G11340	28.3564	1.63016	0.656952	2.4814	0.0130869	0.0422234	UGT76B1
AT1G66020	22.3234	1.63145	0.468668	3.48102	0.000499501	0.00259462	TPS26
AT5G17110	43.1357	1.63443	0.382237	4.27596	1.90317e-05	0.000144332
AT5G44380	38.4857	1.6365	0.524292	3.12135	0.00180024	0.00792384	AtBBE28
AT1G52560	20.5669	1.63911	0.566617	2.89279	0.00381831	0.015058	HSP26.5
AT1G01390	255.8	1.63976	0.201809	8.1253	4.46252e-16	1.54138e-14
AT2G34655	45.2221	1.64103	0.436015	3.7637	0.00016742	0.000994517
AT4G08770	24.0675	1.64504	0.455711	3.60983	0.000306396	0.00169224	Prx37
AT4G00970	143.886	1.65211	0.260806	6.33463	2.37907e-10	4.23616e-09	CRK41	Encodes a cysteine-rich receptor-like protein kinase.
AT4G02090	12.0946	1.65385	0.637107	2.59588	0.00943482	0.0320639
AT5G19970	377.063	1.65451	0.207351	7.97927	1.472e-15	4.81436e-14
AT5G45990	49.5689	1.65509	0.362806	4.56191	5.069e-06	4.34164e-05
AT4G01680	191.61	1.65535	0.202138	8.18918	2.63006e-16	9.24274e-15	AtMYB55	Encodes a putative transcription factor (MYB55).
AT1G66180	779.425	1.65795	0.210641	7.871	3.51807e-15	1.10344e-13
AT1G52400	14227.1	1.65929	0.181038	9.16545	4.93402e-20	2.50371e-18	ATBG1	encodes a member of glycosyl hydrolase family 1, located in inducible ER bodies which were formed after wounding, required in inducible ER body formation
AT3G14440	412.024	1.66221	0.511333	3.25074	0.00115106	0.00537362	ATNCED3	Encodes 9-<i>cis</i>-epoxycarotenoid dioxygenase, a key enzyme in the biosynthesis of abscisic acid. Regulated in response to drought and salinity. Expressed in roots, flowers and seeds. Localized to the chloroplast stroma and thylakoid membrane.
AT2G42540	35912.6	1.66328	0.208454	7.97909	1.47416e-15	4.81436e-14	AtCOR15A	A cold-regulated gene whose product is targeted to the chloroplast. Cor15am protects stromal proteins from aggregation under various stress conditions. Constitutive expression increases freezing tolerance in protoplasts in vitro and chloroplasts in vivo. NMR and x-ray diffraction studies suggest that COR15a alters the intrinsic curvature of the inner membrane of chloroplast envelope. Late Embryog…
AT3G48835	20.4014	1.66569	0.546469	3.04809	0.00230297	0.00977947
AT1G05260	749.349	1.66591	0.16642	10.0103	1.3731e-23	9.08913e-22	RCI3	Encodes a cold-inducible cationic peroxidase that is involved in the stress response. In response to low temperature, RCI3 transcripts accumulate in the aerial part and in roots of etiolated seedlings but only in roots of light-grown seedlings.
AT2G40200	59.0634	1.66664	0.316909	5.25905	1.448e-07	1.64821e-06
AT1G19670	2043.96	1.66844	0.142768	11.6864	1.49658e-31	1.63481e-29	ATCLH1	Chlorophyllase is the first enzyme involved in chlorophyll degradation. It catalyzes the hydrolysis of the ester bond to yield chlorophyllide and phytol. AtCLH1 lacks a typical signal sequence for the chloroplast. Its expression is induced rapidly by methyljasmonate, a known promoter of senescence and chlorophyll degradation.
AT2G46680	1196.29	1.66852	0.401213	4.15868	3.20087e-05	0.000230228	ATHB-7	encodes a putative transcription factor that contains a homeodomain closely linked to a leucine zipper motif. Transcript is detected in all tissues examined. Is transcriptionally regulated in an ABA-dependent manner and may act in a signal transduction pathway which mediates a drought response.
AT5G06200	23.442	1.67319	0.604997	2.76561	0.00568164	0.0210089	CASP4
AT2G41250	3512.48	1.67425	0.198311	8.44259	3.10389e-17	1.18875e-15
AT1G30760	56.1922	1.67614	0.313147	5.35256	8.67208e-08	1.02235e-06	AtBBE-like
AT5G64060	233.428	1.67655	0.200001	8.38269	5.17334e-17	1.93782e-15	anac103
AT2G32300	100.909	1.67751	0.282997	5.92765	3.07299e-09	4.64509e-08	UCC1	Encodes a uclacyanin, a protein precursor that is closely related to precursors of stellacyanins and a blue copper protein from pea pods.
AT5G23240	2154.98	1.6804	0.56417	2.97854	0.00289625	0.0119196	AtDjC17
AT1G14930	15.3755	1.6805	0.669631	2.50959	0.0120873	0.0395449
AT1G18940	44.0381	1.68155	0.333027	5.04929	4.43454e-07	4.63412e-06
AT4G13920	45.1598	1.68265	0.392225	4.29001	1.78662e-05	0.000136427	AtRLP50
AT1G74460	50.7519	1.68786	0.567497	2.97421	0.00293743	0.0120647
AT5G57090	25.3882	1.69024	0.475494	3.55471	0.000378399	0.00203962	AGR	Encodes an auxin efflux carrier that is similar to bacterial membrane transporters. Root-specific role in the transport of auxin. Acts downstream of CTR1 and ethylene biosynthesis, in the same pathway as EIN2 and AUX1, and independent from EIN3 and EIN5/AIN1 pathway. In the root, the protein localizes apically in epidermal and lateral root cap cells and predominantly basally in cortical cells. Fu…
AT1G72200	29.4291	1.69129	0.444491	3.80501	0.000141797	0.000860525	ATL11
AT4G09435	13.5821	1.69147	0.66148	2.55709	0.0105551	0.0353456
AT1G65500	90.8518	1.69549	0.420303	4.03397	5.48412e-05	0.000372011	STMP6
AT1G06963	255.463	1.69595	0.156952	10.8056	3.23851e-27	2.79432e-25
AT4G37220	99.725	1.69634	0.395943	4.28429	1.83324e-05	0.000139698
AT5G44568	22.5695	1.70453	0.483975	3.52194	0.000428408	0.00226729	STMP10
AT5G52310	6217.6	1.70606	0.406431	4.19766	2.69686e-05	0.000197369	COR78	cold regulated gene, the 5' region of cor78 has cis-acting regulatory elements that can impart cold-regulated gene expression
AT4G25810	13.8945	1.70806	0.69353	2.46285	0.0137839	0.0441136	XTH23	xyloglucan endotransglycosylase-related protein (XTR6)
AT2G29480	10.3225	1.70893	0.691761	2.47041	0.0134959	0.0433288	ATGSTU2	Encodes glutathione transferase belonging to the tau class of GSTs. Naming convention according to Wagner et al. (2002).
AT2G16570	162.064	1.70936	0.185557	9.21206	3.19928e-20	1.64222e-18	ASE1	Amidophosphoribosyltransferase (ATase: EC 2.4.2.14) is a key enzyme in the pathway of purine nucleotide biosynthesis
AT1G48260	24.8138	1.70975	0.451498	3.78685	0.000152572	0.000915886	CIPK17	Encodes a member of the SNF1-related kinase (SnRK) gene family (SnRK3.21), which has also been reported as a member of the CBL-interacting protein kinases (CIPK17).
AT2G05642	48.2419	1.71134	0.346254	4.94243	7.71533e-07	7.70919e-06
AT3G17600	9.67695	1.71192	0.70569	2.42588	0.0152711	0.0479317	IAA31	Encodes a member of the Aux/IAA family of proteins implicated in auxin signaling. IAA31 shares several residues with the conserved domain II region, believed to act as a degron in many of the rapidly degraded Aux/IAA family members. An IAA31 fusion protein is quite long-lived, but can be degraded more rapidly in the presence of auxin. Unlike many other family members, IAA31 transcript levels do n…
AT2G45800	84.2908	1.71388	0.270561	6.33455	2.38029e-10	4.23616e-09	PLIM2a
AT1G29500	454.419	1.71669	0.254521	6.74477	1.53272e-11	3.14996e-10	SAUR66
AT1G14250	104.873	1.71846	0.387839	4.43087	9.3854e-06	7.63468e-05
AT5G10930	1086.29	1.72401	0.18859	9.14158	6.15442e-20	3.08068e-18	CIPK5	Encodes CBL-interacting protein kinase 5 (CIPK5).
AT1G74300	371.369	1.72416	0.163895	10.5199	6.99219e-26	5.53756e-24
AT1G67760	46.4288	1.72462	0.326083	5.28891	1.23047e-07	1.42261e-06
AT3G60520	378.491	1.72886	0.193821	8.91987	4.66837e-19	2.13445e-17
AT4G19460	82.622	1.72947	0.251964	6.86399	6.69642e-12	1.45013e-10
AT5G26340	411.245	1.73145	0.161946	10.6915	1.11533e-26	9.43905e-25	ATSTP13	Encodes a protein with high affinity, hexose-specific/H+ symporter activity. The activity of the transporter appears to be negatively regulated by phosphorylation. Importantly, microarray analysis, as well as the study of the expression of this gene in mutants involved in programmed cell death (PCD) demonstrated a tight correlation between this gene's expression and PCD.
AT4G11780	163.984	1.73398	0.343776	5.04391	4.56115e-07	4.74852e-06	TRM10
AT3G25770	2054.84	1.73543	0.205114	8.46083	2.65471e-17	1.02202e-15	AOC2	Encodes allene oxide cyclase. One of four genes in Arabidopsis that encode this enzyme, which catalyzes an essential step in jasmonic acid biosynthesis. Gene expression is induced during senescence, a process that involves jasmonic acid signalling pathway. Note: Nomenclature for Arabidopsis allene oxide cyclase 2 (AOC2, AT3G25770) gene is based on Stenzel et al. 2003 Plant Molecular Biology 51:89…
AT5G26260	54.7856	1.74278	0.589359	2.95708	0.00310569	0.0126508
AT3G55880	61.7533	1.74578	0.366901	4.75817	1.9536e-06	1.81564e-05	SUE4	A gain-of-function mutant of SUE4 exhibited improved low sulphur tolerance.
AT1G10990	19.0638	1.74609	0.671005	2.6022	0.00926265	0.031595
AT1G67030	64.0309	1.74706	0.46085	3.79096	0.000150067	0.000903297	ZFP6	Encodes a zinc finger protein containing only a single zinc finger.
AT1G24590	11.309	1.75202	0.716131	2.44651	0.0144247	0.0458066	DRN-LIKE	Encodes a member of the ERF (ethylene response factor) subfamily B-1 of ERF/AP2 transcription factor family. The protein contains one AP2 domain. There are 15 members in this subfamily including ATERF-3, ATERF-4, ATERF-7, and LEAFY PETIOLE. This gene functions in the regeneration of shoots in tissue culture, probably through transcriptional regulation of CUC1. May also be involved in activation o…
AT2G32150	479.803	1.75256	0.210105	8.34136	7.34405e-17	2.71424e-15
AT5G15160	254.598	1.75533	0.156417	11.2221	3.17549e-29	3.06159e-27	BHLH134	BNQ2 belongs to a family of atypical non-DNA binding basic helix-loop-helix (bHLH) proteins that heterodimerize with and negatively regulate bHLH transcription factors. Directly and negatively regulated by AP3 and PI in petals.Required for appropriate regulation of flowering time.
AT4G13660	35.569	1.7692	0.388964	4.5485	5.40294e-06	4.60101e-05	ATPRR2	Encodes a pinoresinol reductase involved in lignan biosynthesis. Expressed strongly in roots and less strongly in stems. Shows preference for pinoresinol and not lariciresinol.
AT2G46790	767.723	1.77471	0.268315	6.61427	3.73395e-11	7.32746e-10	APRR9	Pseudo-response regulator PRR9. Involved in clock function. PRR7 and PRR9 are partially redundant essential components of a temperature-sensitive circadian system. CCA1 and LHY had a positive effect on PRR9. Interact with TOC1 in a yeast two-hybrid assay. Acts as transcriptional repressor of CCA1 and LHY.
AT5G58610	144.835	1.77559	0.286057	6.20711	5.3969e-10	9.08013e-09
AT1G21520	67.2343	1.77713	0.29116	6.10363	1.03689e-09	1.6771e-08
AT2G22810	60.9819	1.78074	0.562156	3.16771	0.00153647	0.00689281	ACC4	key regulatory enzyme in the biosynthesis of the plant hormone ethylene. ACS4 is specifically induced by indoleacetic acid (IAA).
AT2G43620	147.865	1.78155	0.339062	5.25437	1.48536e-07	1.68566e-06
AT2G13900	15.0211	1.78674	0.589518	3.03085	0.00243866	0.0102672
AT1G55960	5614.16	1.78829	0.174421	10.2527	1.15038e-24	8.36386e-23
AT1G31173	71.3594	1.78941	0.411129	4.35243	1.34634e-05	0.000105682
AT3G53980	510.852	1.79795	0.23887	7.52689	5.19617e-14	1.43172e-12
AT3G59440	18.123	1.80094	0.520805	3.45799	0.00054423	0.00278666	AtCML4
AT2G32290	650.258	1.80257	0.179333	10.0515	9.0466e-24	6.09752e-22	BAM6
AT1G51800	12.9366	1.80445	0.687558	2.62443	0.00867937	0.0299137	IOS1
AT1G74430	239.388	1.80455	0.166498	10.8383	2.26642e-27	1.98647e-25	ATMYB95	Encodes a putative transcription factor (MYB95).
AT4G18330	13.0557	1.8055	0.722361	2.49944	0.0124389	0.0404861
AT5G46370	10.9529	1.80965	0.689914	2.62301	0.00871558	0.0300106	ATKCO2	Encodes AtTPK2 (KCO2), a member of the Arabidopsis thaliana K+ channel family of AtTPK/KCO proteins. AtTPK2 is targeted to the vacuolar membrane. May form homomeric ion channels in vivo.
AT4G29690	13.0885	1.81041	0.615481	2.94146	0.0032667	0.0132092
AT5G63195	18.6365	1.81175	0.585576	3.09396	0.00197506	0.00855578
AT2G29460	41.6882	1.81346	0.554002	3.27339	0.00106266	0.00500625	ATGSTU4	Encodes glutathione transferase belonging to the tau class of GSTs. Naming convention according to Wagner et al. (2002).
AT5G49290	22.5497	1.81808	0.496847	3.65923	0.00025297	0.00143029	ATRLP56
AT5G63590	70.4752	1.8257	0.363936	5.01655	5.26079e-07	5.42595e-06	ATFLS3
AT1G77520	40.7655	1.82705	0.571674	3.19596	0.00139367	0.00633293
AT1G65310	1311.78	1.82889	0.36646	4.99071	6.01568e-07	6.1417e-06	ATXTH17	Encodes a xyloglucan endotransglucosylase/hydrolase with only only the endotransglucosylase (XET; EC 2.4.1.207) activity towards xyloglucan and non-detectable endohydrolytic (XEH; EC 3.2.1.151) activity. Expressed in the mature or basal regions of both the main and lateral roots, but not in the tip of these roots where cell division occurs.
AT5G18080	290.18	1.8293	0.273818	6.68071	2.37782e-11	4.78477e-10	SAUR24
AT1G49405	90.1934	1.82981	0.292801	6.24934	4.12202e-10	7.05292e-09	CASPL5C3
AT4G13290	147.446	1.82993	0.746318	2.45194	0.0142089	0.0452508	CYP71A19	putative cytochrome P450
AT2G19660	22.0592	1.83067	0.578807	3.16284	0.00156238	0.00699634
AT1G07330	82.2675	1.83079	0.312045	5.86707	4.4355e-09	6.51805e-08
AT1G69260	445.245	1.83398	0.516086	3.55364	0.000379939	0.00204643	AFP1
AT5G15380	9.56209	1.83532	0.727858	2.52154	0.0116843	0.0384533	DRM1	Encodes methyltransferase involved in the de novo DNA methylation and maintenance of asymmetric methylation of DNA sequences.
AT1G71770	12.652	1.8371	0.639802	2.87136	0.00408709	0.0159393	PAB5	Encodes a Class I polyA-binding protein. Expressed in floral organs. Binds polyA sepharose in vitro.
AT1G66760	623.818	1.83795	0.179235	10.2544	1.13091e-24	8.25202e-23
AT5G44260	22.1863	1.83843	0.674733	2.72468	0.00643632	0.0233746	AtTZF5
AT5G24780	265.116	1.83993	0.248628	7.40033	1.35842e-13	3.56908e-12	ATVSP1	encodes an acid phosphatase similar to soybean vegetative storage proteins. Gene expression is induced by wounding and jasmonic acid.
AT1G14120	322.937	1.84078	0.18124	10.1565	3.09865e-24	2.18135e-22	AtDAO2
AT1G26790	255.987	1.84178	0.567547	3.24516	0.00117387	0.005464	CDF6
AT2G33380	1546.7	1.84482	0.413787	4.45837	8.25848e-06	6.77513e-05	AtCLO3	Encodes a calcium binding protein whose mRNA is induced upon treatment with NaCl, ABA and in response to dessication. mRNA expression under drought conditions is apparent particularly in leaves and flowers. Isoform of caleosin with a role as a peroxygenase involved in oxylipin metabolism during biotic and abiotic stress.
AT2G15480	80.4524	1.84885	0.338474	5.46232	4.69951e-08	5.75754e-07	UGT73B5
AT4G25480	83.3634	1.84937	0.430872	4.29215	1.76952e-05	0.00013526	ATCBF3	encodes a member of the DREB subfamily A-1 of ERF/AP2 transcription factor family (CBF3). The protein contains one AP2 domain. There are six members in this subfamily, including CBF1, CBF2, and CBF3. This gene is involved in response to low temperature and abscisic acid.
AT1G03870	5996.29	1.85124	0.184012	10.0605	8.26097e-24	5.58497e-22	FLA9	fasciclin-like arabinogalactan-protein 9 (Fla9)
AT5G49520	99.6729	1.85261	0.241727	7.66407	1.80131e-14	5.20782e-13	ATWRKY48	Encodes WRKY48, a member of the WRKY Transcription Factor. WRKY48 is a stress- and pathogen-induced transcriptional activator that represses plant basal defense.
AT1G65490	2237.47	1.85329	0.101347	18.2865	1.06013e-74	5.73378e-72	STMP5
AT5G38200	159.072	1.85677	0.211059	8.79739	1.4004e-18	6.11295e-17
AT3G05640	1271.81	1.85883	0.208733	8.90527	5.3258e-19	2.41513e-17	EGR1
AT1G31095	14.2894	1.86377	0.597364	3.11998	0.00180861	0.00795277
AT2G15400	11.9392	1.86531	0.66346	2.81148	0.00493137	0.0186801	NRPE3B	Non-catalytic subunit of Nuclear DNA-dependent RNA polymerase V; homologous to budding yeast RPB3 and the E. coli RNA polymerase alpha subunit. A closely related paralog, At2g15430 can substitute for At2g15400 in the context of Pol V and encodes the equivalent subunit of Pol II and Pol IV.
AT1G15050	20.8304	1.87005	0.568141	3.29152	0.000996469	0.00474077	IAA34	Belongs to auxin inducible gene family.
AT5G18030	434.128	1.87432	0.271149	6.91251	4.7615e-12	1.05166e-10	SAUR21
AT5G18020	115.192	1.8749	0.258926	7.24107	4.45148e-13	1.11037e-11	SAUR20
AT2G40610	4818.91	1.87556	0.460305	4.07459	4.60946e-05	0.000318526	ATEXP8	member of Alpha-Expansin Gene Family. Naming convention from the Expansin Working Group (Kende et al, 2004. Plant Mol Bio). Involved in the formation of nematode-induced syncytia in roots of Arabidopsis thaliana.
AT1G22440	71.7053	1.87808	0.316823	5.92784	3.06944e-09	4.6429e-08
AT5G63600	19.6339	1.88115	0.631849	2.97722	0.00290879	0.0119604	ATFLS5	encodes a protein whose sequence is similar to flavonol synthase
AT4G35720	55.2189	1.8846	0.38093	4.94738	7.52201e-07	7.5339e-06
AT5G18010	168.263	1.88629	0.34449	5.47559	4.36054e-08	5.37792e-07	SAUR19
AT3G45220	10.5789	1.89103	0.717974	2.63384	0.00844254	0.0292506
AT4G19370	19.564	1.8935	0.5455	3.47113	0.00051828	0.00267276	MWL-2
AT1G29410	55.9402	1.89391	0.346253	5.46972	4.50735e-08	5.54665e-07	PAI3	Encodes phosphoribosylanthranilate isomerase which catalyzes the third step in tryptophan biosynthesis.
AT2G29170	278.98	1.89632	0.229098	8.27732	1.25978e-16	4.5796e-15
AT1G15520	32.8219	1.89902	0.654208	2.90277	0.00369875	0.0146647	ABCG40	ABC transporter family involved in ABA transport and resistance to lead. Localizes to plasma membrane. Upregulated by lead. Expressed in leaves, flowers, stomata and roots.
AT1G29430	732.266	1.91142	0.190422	10.0378	1.03929e-23	6.98374e-22	SAUR62
AT1G75960	86.6838	1.91224	0.295731	6.46615	1.0053e-10	1.88122e-09
AT1G62710	178.418	1.91433	0.327176	5.85106	4.88442e-09	7.10243e-08	AEP2	Encodes a vacuolar processing enzyme belonging to a novel group of cysteine proteases that is expressed specifically in seeds and is essential for the proper processing of storage proteins.
AT1G29460	213.351	1.91641	0.329319	5.8193	5.90929e-09	8.45956e-08	SAUR65
AT5G59490	13.074	1.91835	0.747569	2.56611	0.0102845	0.034523
AT1G09540	36.4304	1.91895	0.394504	4.86422	1.14911e-06	1.11565e-05	ATMYB61	Encodes putative transcription factor. Mutants lack of mucilage extrusion from the seeds during imbibition. Reduced quantities of mucilage are deposited during the development of the seed coat epidermis in myb61 mutants. Expressed in guard cells,loss of function mutations show an increase in stomatal pore opening suggesting a role in ABA independent regulation of stomatal pore size.
AT4G28890	10.0726	1.92172	0.717058	2.68	0.00736217	0.0261586	ATL42
AT5G60610	64.6612	1.92179	0.290462	6.61633	3.68226e-11	7.23883e-10
AT5G24530	972.151	1.92299	0.48651	3.95262	7.7301e-05	0.000505351	AtDMR6	Encodes a putative 2OG-Fe(II) oxygenase that is defense-associated but required for susceptibility to downy mildew.
AT3G21780	32.4894	1.92667	0.401456	4.79921	1.5929e-06	1.51404e-05	UGT71B6	Encodes a protein with UDP-glucosyl transferase activity that was shown to preferentially glucosylates abscisic acid (ABA), and not its catabolites. Moreover, UGT71B6 was shown to have a strict preference for the naturally-occurring ABA enantiomer, (+)-ABA, and not its 'unnatural' relative, (-)-ABA. This is in contrast to the other identified UGT genes catalyzing the glucosylation of ABA which we…
AT2G38790	102.05	1.92788	0.338661	5.69265	1.25085e-08	1.69545e-07
AT3G54730	17.9004	1.92836	0.589986	3.26849	0.00108123	0.00508091
AT5G08240	12.4225	1.92909	0.720066	2.67905	0.0073831	0.0262204
AT4G25950	13.7957	1.93355	0.656326	2.94602	0.00321896	0.0130375	VATG3	V-ATPase G-subunit like protein
AT1G17020	20.2799	1.93371	0.533135	3.62705	0.000286676	0.00159524	ATSRG1	Encodes a novel member of the Fe(II)/ascorbate oxidase gene family; senescence-related gene.
AT5G53250	22.5974	1.93544	0.577789	3.34974	0.000808888	0.0039509	AGP22
AT3G28857	53.9376	1.93861	0.329552	5.88257	4.03949e-09	5.97364e-08	PRE5
AT1G60190	482.69	1.93923	0.292164	6.63747	3.19103e-11	6.3067e-10	AtPUB19
AT5G66590	679.501	1.94108	0.176129	11.0208	3.03361e-28	2.80293e-26
AT2G48130	28.7899	1.94304	0.727639	2.67033	0.00757759	0.0267824	LTPG15
AT5G25140	520.063	1.94416	0.189198	10.2758	9.06338e-25	6.67709e-23	CYP71B13	putative cytochrome P450
AT1G04880	195.791	1.94708	0.202854	9.59846	8.11495e-22	4.748e-20	AtHMGB15
AT4G08555	27.2434	1.95145	0.500963	3.8954	9.80356e-05	0.000623263
AT5G47530	22.7724	1.95164	0.508452	3.8384	0.000123838	0.000764276
AT1G29440	319.948	1.95249	0.241546	8.0833	6.3037e-16	2.13738e-14	SAUR63
AT1G07450	371.946	1.9573	0.231517	8.45425	2.80876e-17	1.07945e-15
AT3G58060	17.4577	1.95842	0.650678	3.00981	0.00261408	0.0108981	MTP8
AT3G54510	170.047	1.95849	0.232187	8.43495	3.31342e-17	1.26246e-15
AT5G14730	31.4271	1.96253	0.465825	4.21302	2.51983e-05	0.000185453
AT2G40000	621.418	1.96567	0.193513	10.1578	3.05841e-24	2.15988e-22	ATHSPRO2
AT4G01930	10.3272	1.96938	0.747031	2.63628	0.00838201	0.0291242
AT4G06536	11.0445	1.97187	0.70635	2.79163	0.00524436	0.0196475
AT4G00670	42.997	1.97314	0.435861	4.52699	5.98301e-06	5.04845e-05
AT1G03410	166.49	1.97352	0.205752	9.59175	8.66072e-22	5.05398e-20	2A6
AT5G48110	21.6266	1.98869	0.490585	4.05372	5.04099e-05	0.000344799	TPS20
AT2G18690	26.8631	1.98893	0.688015	2.89082	0.0038424	0.0151261
AT1G20190	3589.39	1.98899	0.41676	4.77251	1.81944e-06	1.70309e-05	ATEXP11	member of Alpha-Expansin Gene Family. Naming convention from the Expansin Working Group (Kende et al, 2004. Plant Mol Bio)
AT2G29490	96.8294	1.99751	0.273461	7.30453	2.78235e-13	7.06743e-12	ATGSTU1	Encodes glutathione transferase belonging to the tau class of GSTs. Naming convention according to Wagner et al. (2002).
AT3G59220	36.7501	2.00029	0.456433	4.38244	1.1736e-05	9.37482e-05	ATPIRIN1	encodes a cupin-domain containing protein that is similar to pirins which interact with a CCAAT box binding transcription factor. The protein interacts with GPA1 (G protein alpha-subunit) in vitro. Mutants in the gene are affected in germination and early seedling development.
AT2G23030	24.0619	2.00099	0.765432	2.61419	0.00894386	0.0306822	SNRK2-9	encodes a member of SNF1-related protein kinases (SnRK2)
AT4G24150	30.5086	2.00123	0.430637	4.64714	3.36566e-06	2.99252e-05	AtGRF8	Growth regulating factor encoding transcription activator. One of the nine members of a GRF gene family, containing nuclear targeting domain. Involved in leaf development and expressed in shoot and flower.
AT3G09160	30.5084	2.00575	0.44771	4.48002	7.46357e-06	6.17785e-05
AT3G04720	153.34	2.00643	0.366263	5.47811	4.29887e-08	5.30981e-07	AtPR4	Encodes a protein similar to the antifungal chitin-binding protein hevein from rubber tree latex. mRNA levels increase in response to ethylene and turnip crinkle virus infection.
AT3G04070	22.5963	2.00644	0.569443	3.5235	0.000425882	0.00225608	ANAC047
AT1G04917	13.553	2.01105	0.736273	2.73139	0.00630671	0.0229678
AT4G33550	467.956	2.01312	0.509096	3.9543	7.67602e-05	0.000502853
AT4G19820	232.878	2.01367	0.230756	8.7264	2.62905e-18	1.12114e-16
AT5G52930	57.8338	2.01644	0.396615	5.08412	3.6934e-07	3.91123e-06	AtDOB4
AT2G23620	26.4059	2.01743	0.513868	3.92597	8.63796e-05	0.000556822	ATMES1	Encodes a protein shown to have carboxylesterase activity, methyl salicylate esterase activity, methyl jasmonate esterase activity, and methyl IAA esterase activity in vitro. MES1 appears to be involved in MeSA hydrolysis in planta. Expression of MES1 can restore systemic acquired resistance in SAR-deficient tobacco plants. This protein does not act on MeGA4, or MEGA9 in vitro.
AT3G22540	127	2.01843	0.31775	6.35225	2.12182e-10	3.81292e-09
AT3G58850	161.069	2.01907	0.223382	9.03864	1.58632e-19	7.54864e-18	HLH2	Encodes PHYTOCHROME RAPIDLY REGULATED2 (PAR2), an atypical basic helix-loop-helix (bHLP) protein. Closely related to PAR1 (At2g42870). Up regulated after simulated shade perception. Acts in the nucleus to control plant development and as a negative regulator of shade avoidance response. Functions as transcriptional repressor of auxin-responsive genes SAUR15 (AT4G38850) and SAUR68 (AT1G29510).
AT1G21100	30.3342	2.02059	0.524553	3.85202	0.000117146	0.000728671	IGMT1
AT1G13430	49.5131	2.03874	0.362935	5.61737	1.93884e-08	2.53501e-07	ATST4C	Encodes a sulfotransferase. Unlike the related ST4A protein (At2g14920), in vitro experiements show that this enzyme does not act brassinosteroids. ST4C is expressed in the roots and transcript levels rise in response to cytokinin treatment.
AT5G09520	18.1717	2.03885	0.582404	3.50075	0.000463948	0.00242987	PELPK2
AT1G14185	46.0357	2.03899	0.387433	5.26284	1.4185e-07	1.62057e-06
AT3G52130	47.0895	2.04004	0.372272	5.47998	4.25377e-08	5.2638e-07
AT1G60730	42.1916	2.04215	0.494396	4.13059	3.61827e-05	0.000256261
AT4G38850	372.429	2.04363	0.242357	8.43234	3.38814e-17	1.28651e-15	ATSAUR15	mRNA is rapidly induced by auxin and is very short-lived. Has been used as a reporter gene in studying auxin mutants.
AT5G12940	358.041	2.04655	0.189095	10.8229	2.68258e-27	2.33279e-25
AT1G31050	27.854	2.05015	0.481038	4.26193	2.02671e-05	0.000152244
AT3G21781	12.3195	2.05237	0.749859	2.73701	0.00620004	0.022638
AT4G03610	29.1551	2.0544	0.443202	4.63535	3.56335e-06	3.1481e-05
AT5G40790	27.5267	2.05538	0.610018	3.36938	0.000753384	0.00371581	AITR3
AT5G43570	101.82	2.05961	0.523391	3.93513	8.31532e-05	0.000539474		Predicted to encode a PR (pathogenesis-related) peptide that belongs to the PR-6 proteinase inhibitor family. Six putative PR-6-type protein encoding genes are found in Arabidopsis: At2g38900, At2g38870, At5g43570, At5g43580, At3g50020 and At3g46860.
AT1G65970	49.2698	2.06601	0.774455	2.6677	0.0076373	0.026972	TPX2	thioredoxin-dependent peroxidase 2
AT5G39860	887.949	2.06624	0.207175	9.97338	1.99328e-23	1.30003e-21	BHLH136	Encodes PRE1 (PACLOBUTRAZOL RESISTANCE1). PRE1 and IBH1 form a pair of antagonistic HLH/bHLH transcription factors that function downstream of BZR1 to mediate brassinosteroid regulation of cell elongation. BNQ1 is directly and negatively regulated by AP3 and PI in petals.Required for appropriate regulation of flowering time.
AT2G35070	8.42272	2.068	0.852261	2.42649	0.0152456	0.0478757
AT3G17180	30.251	2.06968	0.444385	4.65742	3.20204e-06	2.86312e-05	scpl33
AT2G33070	14.168	2.07613	0.834581	2.48763	0.0128599	0.0416303	ATNSP2	Encodes a nitrile-specifier protein NSP2. NSP2 is one out of five (At3g16400/NSP1, At2g33070/NSP2, At3g16390/NSP3, At3g16410/NSP4 and At5g48180/NSP5) A. thaliana epithiospecifier protein (ESP) homologues that promote simple nitrile, but not epithionitrile or thiocyanate formation.
AT3G29630	15.9292	2.07646	0.713384	2.91071	0.00360604	0.0143456
AT5G18270	95.5925	2.07777	0.247789	8.38523	5.06265e-17	1.89956e-15	ANAC087
AT5G63595	11.9951	2.08273	0.758906	2.74438	0.00606246	0.0222097	ATFLS4
AT2G42530	10823.4	2.08557	0.60076	3.47156	0.000517443	0.00266906	COR15B
AT1G72140	364.466	2.08583	0.212223	9.82846	8.49065e-23	5.35414e-21	NPF5.12
AT5G07610	25.5322	2.08776	0.556866	3.74913	0.000177449	0.00104903
AT1G14520	147.287	2.08817	0.270254	7.72669	1.10377e-14	3.28979e-13	MIOX1	Encodes MIOX1. Belongs to myo-inositol oxygenase gene family.
AT2G39430	40.3249	2.08963	0.429626	4.86384	1.15127e-06	1.11726e-05
AT3G16800	577.235	2.09755	0.228913	9.16309	5.04315e-20	2.55324e-18	EGR3
AT4G01910	18.5935	2.1056	0.575342	3.65973	0.000252478	0.00142787
AT5G17330	113.465	2.10849	0.293136	7.19288	6.34402e-13	1.5579e-11	AtGAD1	Encodes one of two isoforms of glutamate decarboxylase.
AT5G18060	180.123	2.10924	0.279836	7.53739	4.79466e-14	1.32902e-12	SAUR23
AT1G18265	246.1	2.1094	0.215497	9.78854	1.26106e-22	7.83305e-21
AT5G64100	36.9225	2.11135	0.685697	3.07913	0.00207609	0.00892887
AT1G07430	80.4058	2.11136	0.525463	4.01809	5.86712e-05	0.000394014	AIP1
AT3G48770	71.8435	2.11162	0.363628	5.8071	6.35654e-09	9.03566e-08
AT4G11320	1670.7	2.1153	0.19267	10.9789	4.82871e-28	4.35271e-26	AtCP2
AT3G24300	12.0828	2.11591	0.715128	2.95878	0.00308862	0.0125959	AMT1;3	Encodes a plasma membrane localized ammonium transporter.
AT5G57620	34.7296	2.11622	0.451116	4.69107	2.71778e-06	2.46489e-05	AtMYB36	Encodes a putative transcription factor (MYB36).
AT5G03090	17.1708	2.11729	0.623959	3.39332	0.000690503	0.00343933
AT5G66390	158.909	2.12037	0.350943	6.04193	1.52286e-09	2.40694e-08	PRX72
AT1G69790	41.5153	2.12304	0.452695	4.68978	2.73502e-06	2.47851e-05	PBL18
AT5G24080	20.4877	2.12555	0.640756	3.31725	0.00090909	0.00437955
AT4G13280	49.9272	2.12957	0.558228	3.81488	0.000136249	0.00082912	ATTPS12	Catalyzes the conversion of farnesyl diphosphate to (Z)-gamma-bisabolene and the additional minor products E-nerolidol and alpha-bisabolol. Expressed in cortex and sub-epidermal layers of roots, leaf hydathodes and flower stigmata. Induced by wounding.
AT2G18720	78.8077	2.13072	0.281046	7.58137	3.41912e-14	9.58522e-13
AT4G28040	15.3957	2.13087	0.802801	2.65429	0.00794744	0.027872	UMAMIT33
AT1G42560	7.87149	2.13098	0.850636	2.50516	0.0122395	0.0399538	ATMLO9	A member of a large family of seven-transmembrane domain proteins specific to plants, homologs of the barley mildew resistance locus o (MLO) protein. The Arabidopsis genome contains 15 genes encoding MLO proteins, with localization in plasma membrane. Phylogenetic analysis revealed four clades of closely-related AtMLO genes. ATMLO9 belongs to the clade III, with AtMLO5, AtMLO7, AtMLO8, and AtMLO1…
AT2G38600	8.68267	2.13333	0.864452	2.46784	0.0135931	0.0436153
AT1G53480	159.82	2.13387	0.265762	8.02924	9.80821e-16	3.26572e-14	ATMRD1	Encodes MRD1 (mto 1 responding down). Down-regulated in mto1-1 mutant that over-accumulates soluble methionine.
AT5G14000	31.3476	2.1345	0.472675	4.51579	6.30809e-06	5.30056e-05	anac084
AT5G02865	51.0149	2.14969	0.437801	4.91019	9.09883e-07	8.97937e-06
AT2G48140	18.78	2.15517	0.883321	2.43985	0.0146934	0.0464801	EDA4
AT5G48070	11.398	2.15724	0.744632	2.89706	0.00376678	0.0148812	ATXTH20	putative xyloglucan endotransglycosylase/hydrolase, expressed primarily in the stele of mature non-elongating regions of both the main and the lateral root. Is expressed in lateral root primordia but expression ceases after lateral root begins to grow.
AT4G06534	20.3133	2.15925	0.54932	3.93077	8.46739e-05	0.000547578
AT3G45970	275.262	2.1599	0.696833	3.09959	0.00193791	0.0084261	ATEXLA1	member of EXPANSIN-LIKE. Naming convention from the Expansin Working Group (Kende et al, 2004. Plant Mol Bio)
AT5G26290	12.2372	2.16135	0.708687	3.04979	0.00229001	0.00972816	RAMGaP
AT4G15248	617.541	2.1713	0.439092	4.94499	7.61496e-07	7.61668e-06	BBX30
AT4G16740	20.2586	2.17351	0.676338	3.21364	0.00131063	0.00600459	ATTPS03	Encodes an (E,E)-alpha-farnesene synthase in the Col ecotype of Arabidopsis. This enzyme can also catalyze the formation of (E)-beta-ocimene as well as trace amounts of myrcene and other related compounds in vitro. The cytosolic localization of the protein may make it favor (E,E)-alpha-farnesene biosynthesis because the precursor of this product, FPP, is primarily cytosolic. Transcript levels for…
AT2G25160	12.59	2.175	0.767119	2.83528	0.00457857	0.0175596	CYP82F1	member of CYP82F
AT2G43570	111.869	2.17925	0.848081	2.56963	0.0101807	0.0342472	CHI
AT3G28740	71.609	2.18001	0.434631	5.01577	5.28228e-07	5.44559e-06	CYP81D11	Encodes a member of the cytochrome p450 family. Expression is upregulated in response to cis-jasmonate treatment. Overexpression induces synthesis of volatile compounds that affect chemical ecology and insect interactions.
AT5G23190	26.0306	2.18116	0.638033	3.41857	0.00062952	0.00316819	CYP86B1	cytochrome P450 CYP86B1, nuclear gene for chloroplast product. CYP86B1 is a very long chain fatty acid hydroxylase specifically involved in polyester monomer biosynthesis during the course of plant development.
AT5G43350	25.1151	2.18926	0.565783	3.86943	0.000109092	0.000684334	ATPT1	Encodes an inorganic phosphate transporter Pht1;1. Mutants display enhanced arsenic accumulation. Members of the Pht1 family of phosphate transporters include: Pht1;1/At5g43350, Pht1;2/At5g43370, Pht1;3/At5g43360, Pht1;4/At2g38940, Pht1;5/At2g32830, Pht1;6/At5g43340, Pht1;7/At3g54700, Pht1;8/At1g20860, Pht1;9/At1g76430 (Plant Journal 2002, 31:341).
AT1G47760	11.4804	2.18941	0.719144	3.04447	0.00233093	0.00988682	AGL102
AT1G47915	7.22015	2.19266	0.873032	2.51154	0.0120204	0.0393495
AT3G03850	153.968	2.19299	0.327981	6.68635	2.28803e-11	4.61246e-10	SAUR26
AT1G71380	16.2144	2.19367	0.59164	3.70778	0.000209082	0.00120991	ATCEL3
AT4G36850	135.572	2.19407	0.357622	6.13515	8.50814e-10	1.39858e-08
AT5G44575	181.232	2.19969	0.332869	6.6083	3.88768e-11	7.60893e-10
AT4G36610	17.9019	2.20086	0.713965	3.08259	0.0020521	0.0088329
AT1G71200	60.4949	2.20471	0.686722	3.21048	0.00132515	0.00606006	bHLH160
AT3G27150	24.4756	2.21191	0.487439	4.53781	5.68421e-06	4.8128e-05		Target gene of MIR2111-5p.
AT2G21100	14.8146	2.21603	0.771477	2.87245	0.00407302	0.0158957
AT3G28270	2840.53	2.21635	0.214966	10.3103	6.33327e-25	4.72863e-23	AFL1
AT2G19365	102.752	2.22135	0.265066	8.38038	5.27565e-17	1.97281e-15
AT5G04380	135.413	2.22345	0.813731	2.73241	0.0062873	0.0229084
AT4G29930	51.2726	2.22804	0.416366	5.35114	8.74002e-08	1.02981e-06
AT2G30432	100.773	2.23198	0.265596	8.40367	4.32743e-17	1.62645e-15	TCL1	Encodes TRICHOMELESS1 (TCL1), a single-repeat MYB-type transcription factor that negatively regulates trichome formation by suppressing GL1 (GLABRA1). In a tandem repeat with AT2g30424 and AT2g30420.
AT1G09350	65.0267	2.24033	0.386491	5.7966	6.76722e-09	9.60097e-08	AtGolS3
AT5G18050	116.383	2.24142	0.418137	5.36049	8.29973e-08	9.8263e-07	SAUR22
AT3G24020	44.8365	2.24394	0.430544	5.21187	1.86945e-07	2.09263e-06
AT5G56810	39.727	2.24851	0.392563	5.72778	1.01756e-08	1.39891e-07
AT3G09415	176.503	2.25102	0.246553	9.12994	6.85388e-20	3.4001e-18
AT4G15910	421.904	2.25203	0.189206	11.9026	1.14756e-32	1.34641e-30	ATDI21	encodes a gene whose transcript level in root and leaves increases to progressive drought stress. The transcript level is also affected by changes of endogenous or exogenous abscisic acid level. It appears to be a member of plant-specific gene family that includes late embryo-abundant and zinc- IAA-induced proteins in other plants.
AT3G53232	9.3284	2.25266	0.75659	2.97739	0.00290716	0.011956	DVL20
AT1G47920	33.454	2.25566	0.410207	5.49883	3.82313e-08	4.75746e-07	SYP81
AT3G25930	8.34958	2.25685	0.898252	2.51249	0.0119882	0.0392671
AT2G36985	27.8065	2.26392	0.651086	3.47714	0.000506801	0.0026245	DVL16	Encodes ROTUNDIFOLIA4, a member of the seed plant-specific family of small peptides, RTFL (ROT FOUR LIKE), characterised by the presence of a 29-amino acid domain: RTF. Expressed in shoot apices, young leaves and flowers. Involved in controlling polarity-dependent cell proliferation.
AT3G28330	128.866	2.27208	0.21623	10.5077	7.95749e-26	6.27962e-24
AT4G36430	12.9359	2.27218	0.859709	2.64296	0.0082184	0.0286636
AT5G20550	6.62169	2.27462	0.914238	2.48799	0.0128466	0.0415995
AT5G57770	45.8403	2.28019	0.412564	5.52688	3.25971e-08	4.09078e-07	FL8
AT5G57980	27.571	2.28082	0.484983	4.7029	2.56498e-06	2.33491e-05	RPB5C	NRPB5-like protein of unknown function; homologous to budding yeast RPB5
AT3G44265	12.3844	2.28657	0.723556	3.16018	0.00157672	0.00705058
AT5G13170	256.594	2.28912	0.824222	2.77731	0.00548104	0.0203793	AtSWEET15
AT5G38020	1043.89	2.29271	0.629608	3.64148	0.000271072	0.00151908		encodes a protein whose sequence is similar to SAM:salicylic acid carboxyl methyltransferase (SAMT) (GI:6002712)(Clarkia breweri) and to SAM:benzoic acid carboxyl methyltransferase (BAMT)(GI:9789277)(Antirrhinum majus)
AT5G51680	13.2536	2.29805	0.71389	3.21905	0.00128615	0.00591095
AT2G07140	38.472	2.30567	0.436461	5.28264	1.27336e-07	1.46914e-06
AT1G23950	18.2609	2.30621	0.832523	2.77015	0.00560305	0.0207633
AT1G30750	42.529	2.30667	0.659183	3.49929	0.000466498	0.00244071
AT3G09270	13.4632	2.30673	0.680356	3.39047	0.00069772	0.00347216	ATGSTU8	Encodes glutathione transferase belonging to the tau class of GSTs. Naming convention according to Wagner et al. (2002).
AT3G18200	32.8092	2.30777	0.707477	3.26198	0.00110638	0.0051869	UMAMIT4
AT5G38030	55.1023	2.31201	0.557106	4.15004	3.32419e-05	0.000237634	DTX30
AT5G10250	368.857	2.31307	0.318696	7.25792	3.93088e-13	9.87172e-12	DOT3	Encodes a protein with an N-terminal BTB/POZ domain and a C-terminal NPH3 family domain. dot3 mutants have defects in shoot and primary root growth and produce an aberrant parallel venation pattern in juvenile leaves.
AT5G10210	22.3234	2.31524	0.575395	4.02373	5.72827e-05	0.000385741
AT2G03965	54.5096	2.322	0.459036	5.05843	4.22724e-07	4.4321e-06
AT3G26170	118.563	2.32603	0.269565	8.62882	6.19871e-18	2.52214e-16	CYP71B19	putative cytochrome P450
AT5G28262	17.3327	2.32823	0.576348	4.03963	5.35365e-05	0.000363829
AT3G11430	16.5273	2.33249	0.791617	2.94649	0.00321406	0.0130248	ATGPAT5	Encodes a protein with glycerol-3-phosphate acyltransferase activity, involved in the biosynthesis of suberin polyester.
AT3G55230	94.6248	2.33566	0.315023	7.41426	1.22308e-13	3.22878e-12
AT5G50760	8.79781	2.3421	0.811403	2.88647	0.00389584	0.0153147	SAUR55
AT5G28080	221.404	2.34557	0.306391	7.65548	1.92587e-14	5.55521e-13	AtWNK9	Encodes a member of the WNK family (9 members in all) of protein kinases, the structural design of which is clearly distinct from those of other known protein kinases, such as receptor-like kinases and mitogen-activated protein kinases.
AT5G11410	94.5134	2.34749	0.297097	7.90144	2.75694e-15	8.75863e-14	BKN2
AT1G67810	28.6297	2.34825	0.728431	3.2237	0.00126544	0.0058303	SUFE2	Encodes a protein capable of stimulating the cysteine desulfurase activity of CpNifS (AT1G08490) in vitro. SufE2:GFP localizes to the chloroplasts where it is likely to play a role in iron-sulfur cluster assembly. Transcript levels for this gene are high in the pollen relative to other organs based on RT-PCR analysis.
AT1G55950	37.1049	2.35321	0.436156	5.39534	6.83937e-08	8.18031e-07
AT1G62515	7.76586	2.35512	0.87701	2.6854	0.00724439	0.0258466
AT1G52030	125.369	2.35619	0.290832	8.10153	5.42737e-16	1.85442e-14	F-ATMBP	Similar to myrosinase binding proteins which may be involved in metabolizing glucosinolates and forming defense compounds to protect against herbivory. Also similar to lectins and other agglutinating factors. Expressed only in flowers.
AT4G15390	128.28	2.35919	0.44963	5.24695	1.54636e-07	1.7513e-06
AT4G15210	24.6489	2.36066	0.644841	3.66084	0.00025139	0.00142318	AT-BETA-AMY	cytosolic beta-amylase expressed in rosette leaves and inducible by sugar. RAM1 mutants have reduced beta amylase in leaves and stems.
AT3G26470	13.8241	2.3664	0.686364	3.44774	0.000565298	0.00288238
AT5G15500	57.2223	2.36931	0.570253	4.15484	3.25521e-05	0.000233455
AT1G62510	1887.75	2.37	0.433981	5.46107	4.73265e-08	5.79495e-07
AT4G01870	207.172	2.37227	0.322564	7.35443	1.91737e-13	4.96702e-12
AT3G44540	11.9311	2.38459	0.761718	3.13054	0.00174483	0.00771671	FAR4	Encodes a member of the eight-member gene family encoding alcohol-forming fatty acyl-CoA reductases (FARs) identified in Arabidopsis thaliana. Three of the FARs, FAR1 (At5g22500), FAR4 (At3g44540) and FAR5 (At3g44550), are shown to generate the fatty alcohols found in root, seed coat, and wound-induced leaf tissue.
AT1G30720	9.04884	2.38563	0.842535	2.83149	0.00463316	0.017732	AtBBE10
AT2G28780	11.8807	2.39297	0.817958	2.92554	0.00343863	0.0137738
AT1G67265	12.4216	2.40829	0.800297	3.00924	0.00261902	0.0109146	DVL3
AT1G51090	378.973	2.4095	0.282545	8.52786	1.49081e-17	5.88234e-16	AtHMAD1
AT5G42180	108.419	2.41613	0.299566	8.06545	7.2968e-16	2.45907e-14	PER64
AT5G51060	7.16533	2.41754	0.991563	2.43811	0.0147644	0.0466597	ATRBOHC	RHD2 (along with RHD3 and RHD4) is required for normal root hair elongation. Has NADPH oxidase activity. Gene is expressed in the elongation and differention zone in trichoblasts and elongating root hairs. RDH2 is localized to the growing tips of root hair cells. It is required for the production of reactive oxygen species in response to extracellular ATP stimulus. The increase in ROS production …
AT3G22100	22.5084	2.42477	0.523955	4.62782	3.6953e-06	3.2543e-05
AT3G29035	30.9591	2.42807	0.468286	5.185	2.1601e-07	2.39584e-06	ANAC059	Encodes a protein with transcription factor activity. Note: this protein (AT3G29035) on occasion has also been referred to as AtNAC3, not to be confused with the AtNAC3 found at locus AT3G15500.
AT3G59190	26.6927	2.43029	0.459341	5.29082	1.21771e-07	1.40933e-06
AT4G22960	94.4723	2.43175	0.303454	8.01355	1.11446e-15	3.67755e-14
AT2G41800	10.4332	2.44704	0.789062	3.1012	0.0019274	0.00838447	TEB
AT1G65690	26.0214	2.44709	0.598151	4.09109	4.29356e-05	0.00029837	NHL6
AT4G17470	688.457	2.45896	0.494111	4.97655	6.47288e-07	6.56915e-06
AT1G44970	74.2069	2.46052	0.346816	7.0946	1.29722e-12	3.06345e-11	PRX9
AT2G34500	47.9251	2.4684	0.713425	3.45993	0.000540312	0.00277088	CYP710A1	Encodes a protein with C22-sterol desaturase activity. The enzyme was shown to catalyze in the presence of NADPH the conversion of &beta;-sitosterol to stigmasterol, but not that of 24-<i>epi</i>-campesterol to brassicasterol (unlike CYP710A2).
AT3G44120	118.147	2.47316	0.264558	9.34826	8.9103e-21	4.74966e-19
AT5G48000	48.3903	2.4732	0.675077	3.66358	0.000248715	0.00140875	CYP708	Encodes a member of the CYP708A family of cytochrome P450 enzymes. THAH appears to add a hydroxyl group to the triterpene thalianol. thah1 mutants have an elevated accumulation of thalianol. thah1-1 mutants have longer roots than wild type plants. Thalian-diol and desaturated thalian-diol are lost from the root extracts of thah1-1 mutants. Overexpression of the sequence from At5g48000.1 rescues t…
AT3G58550	20.202	2.48408	0.712558	3.48615	0.000490029	0.0025478	LTPG22
AT1G36180	1457.47	2.48676	0.143595	17.3179	3.4461e-67	1.44184e-64	ACC2	acetyl-CoA carboxylase 2 (ACC2)
AT1G06350	105.636	2.48738	0.275131	9.04068	1.55696e-19	7.42484e-18	ADS4
AT3G16360	125.033	2.48808	0.835348	2.97849	0.00289673	0.0119196	AHP4	Encodes AHP4, a histidine-containing phosphotransmitter involved in Histidine (His)-to-Aspartate (Asp) phosphorelay signal transduction. AHP4 is one of the six Arabidopsis thaliana histidine phosphotransfer proteins (AHPs). AHPs function as redundant positive regulators of cytokinin signaling. Members of the AHP gene family include: AT3G21510 (AHP1), AT3G29350 (AHP2), AT5G39340 (AHP3), AT3G16360 …
AT3G50300	31.5002	2.49635	0.608698	4.10113	4.11131e-05	0.000287507
AT3G22600	216.942	2.51421	0.716574	3.50865	0.000450391	0.00236893	LTPG5
AT1G13300	22.0715	2.51493	0.659146	3.81544	0.00013594	0.000827467	AtNIGT1	Overexpression confers hypersensitivity to low phosphate-elicited inhibition of primary root growth.
AT1G24430	7.45342	2.51814	0.987134	2.55096	0.0107426	0.0358348
AT5G58780	9.80988	2.52014	0.836857	3.01144	0.00260015	0.0108564	AtcPT5
AT3G22620	156.681	2.52554	0.424287	5.95244	2.64173e-09	4.03724e-08	LTPG20
AT3G03805	26.16	2.52911	0.487778	5.18496	2.16056e-07	2.39584e-06
AT1G76955	378.891	2.52932	0.175682	14.3971	5.39585e-47	1.11825e-44
AT2G47780	162.271	2.53168	0.345569	7.32613	2.36896e-13	6.06602e-12	LDAP2
AT4G04030	21.5768	2.53358	0.56977	4.44667	8.721e-06	7.12821e-05	ATOFP9
AT1G29450	234.894	2.53436	0.373001	6.79451	1.08684e-11	2.28659e-10	SAUR64
AT1G67220	16.5442	2.54994	0.591413	4.31159	1.62081e-05	0.000125144	ATHPCAT1
AT3G62460	288.438	2.55296	0.213898	11.9354	7.74109e-33	9.13078e-31
AT1G10480	9.99042	2.55867	0.778611	3.2862	0.00101549	0.00481956	ZFP5	Encodes a zinc finger protein containing only a single zinc finger.
AT5G53870	60.4841	2.56275	0.593883	4.31524	1.59432e-05	0.000123357	AtENODL1
AT4G07526	15.5943	2.56438	0.653166	3.92607	8.63448e-05	0.000556759
AT3G26460	115.722	2.56447	0.460937	5.5636	2.64263e-08	3.37171e-07
AT5G63660	9.99455	2.56605	0.836477	3.06769	0.00215717	0.00922571	LCR74	Predicted to encode a PR (pathogenesis-related) protein. Belongs to the plant defensin (PDF) family with the following members: At1g75830/PDF1.1, At5g44420/PDF1.2a, At2g26020/PDF1.2b, At5g44430/PDF1.2c, At2g26010/PDF1.3, At1g19610/PDF1.4, At1g55010/PDF1.5, At2g02120/PDF2.1, At2g02100/PDF2.2, At2g02130/PDF2.3, At1g61070/PDF2.4, At5g63660/PDF2.5, At2g02140/PDF2.6, At5g38330/PDF3.1 and At4g30070/PDF…
AT5G01017	8.86922	2.56606	0.835944	3.06966	0.00214306	0.00917597
AT3G23175	6.61991	2.57116	1.03684	2.47982	0.013145	0.0423739
AT3G10185	492.692	2.57584	0.27812	9.26159	2.01417e-20	1.0534e-18		Encodes a Gibberellin-regulated GASA/GAST/Snakin family protein
AT1G53470	387.971	2.5789	0.493265	5.22823	1.71141e-07	1.92643e-06	MSL4
AT2G18370	21.2894	2.57967	0.728146	3.5428	0.000395909	0.00211957		Predicted to encode a PR (pathogenesis-related) protein. Belongs to the lipid transfer protein (PR-14) family with the following members: At2g38540/LTP1, At2g38530/LTP2, At5g59320/LTP3, At5g59310/LTP4, At3g51600/LTP5, At3g08770/LTP6, At2g15050/LTP7, At2g18370/LTP8, At2g15325/LTP9, At5g01870/LTP10, At4g33355/LTP11, At3g51590/LTP12, At5g44265/LTP13, At5g62065/LTP14, At4g08530/LTP15.
AT5G61690	5.60146	2.58321	1.05029	2.45953	0.0139121	0.0444524	ABCA11	member of ATH subfamily
AT1G04183	353.634	2.59272	0.205036	12.6452	1.18976e-36	1.64893e-34
AT5G43580	63.6081	2.59466	0.664446	3.90499	9.42276e-05	0.000601641	UPI	Predicted to encode a PR (pathogenesis-related) peptide that belongs to the PR-6 proteinase inhibitor family. Six putative PR-6-type protein encoding genes are found in Arabidopsis: At2g38900, At2g38870, At5g43570, At5g43580, At3g50020 and At3g46860.
AT2G45570	10.1295	2.59772	0.898154	2.89229	0.0038245	0.0150797	CYP76C2	member of CYP76C
AT4G24340	53.9697	2.60203	0.37667	6.90798	4.91601e-12	1.08255e-10
AT2G18010	26.0778	2.61534	0.578751	4.51894	6.21511e-06	5.23633e-05	SAUR10
AT1G35250	33.522	2.61774	0.488218	5.36182	8.23855e-08	9.76951e-07	ALT2
AT3G06390	11.7333	2.61814	0.902105	2.90226	0.00370486	0.014685	CASPL1D2
AT4G31875	36.721	2.61825	0.473507	5.52948	3.21177e-08	4.03498e-07
AT2G46740	11.129	2.61834	1.01642	2.57606	0.00999343	0.0337554	AtGulLO5
AT5G53710	9.05214	2.61894	1.01785	2.57301	0.0100818	0.0339917
AT3G13900	5.81379	2.62999	1.02893	2.55604	0.010587	0.0354257	ALA7
AT2G01530	17.6393	2.63535	0.868172	3.03552	0.00240124	0.0101482	MLP329
AT5G06760	201.128	2.63605	1.08847	2.42179	0.0154443	0.0483521	AtLEA4-5	Encodes LEA4-5, a member of the Late Embryogenesis Abundant (LEA) proteins which typically accumulate in response to low water availability conditions imposed during development or by the environment. Most of thediverse set of LEA proteins can be grouped according to properties such as high hydrophilicity and high content of glycine or other small amino acids in what has been termed hydrophilins.…
AT4G39500	24.8114	2.65321	0.512843	5.17354	2.29701e-07	2.53288e-06	CYP96A11	member of CYP96A
AT1G65370	25.8427	2.6586	0.51336	5.17883	2.23286e-07	2.47198e-06
AT1G73330	111.078	2.66752	0.434245	6.14288	8.10408e-10	1.33711e-08	ATDR4	encodes a plant-specific protease inhibitor-like protein whose transcript level in root disappears in response to progressive drought stress. The decrease in transcript level is independent from abscisic acid level.
AT1G66800	7.15648	2.68121	1.02314	2.62058	0.00877811	0.0301807		similar to Eucalyptus gunnii alcohol dehydrogenase of unknown physiological function (GI:1143445), apple tree, PIR:T16995; NOT a cinnamyl-alcohol dehydrogenase
AT3G50400	21.4605	2.68156	0.649476	4.12881	3.64644e-05	0.00025768
AT1G14870	26.3229	2.68831	0.636574	4.22308	2.40984e-05	0.000178246	AtPCR2
AT2G45430	8.42693	2.69552	0.872405	3.08976	0.00200321	0.00865739	AHL22	Encodes a nuclear localized AT hook domain containing protein that can bind AT rich DNA in vitro. Overexpression of the gene results in delayed flowering. Is likely to act redundantly with AHL18, AHL27 and AHL29 in the regulation of flowering. It is also involved in both photo- and skotomorphogenesis.
AT2G23540	50.1325	2.70456	0.627819	4.30787	1.64831e-05	0.000127091
AT5G51330	16.8676	2.70706	0.684845	3.9528	7.72409e-05	0.000505255	DYAD	Encodes novel protein involved in sister chromatid cohesion and meiotic chromosome organization during both male and female meiosis. Gene has two alternate transcripts which produce two similar proteins, one 57 aa shorter than the other.
AT2G47050	15.893	2.7076	0.660045	4.10214	4.09351e-05	0.000286624
AT3G16450	67.9708	2.714	0.419155	6.47495	9.48448e-11	1.77634e-09	JAL33
AT5G07475	14.5994	2.71433	0.881752	3.07834	0.00208156	0.00895066
AT2G36780	9.70443	2.72148	0.796288	3.41771	0.00063151	0.00317545
AT1G05680	84.5327	2.72753	0.384335	7.09676	1.27719e-12	3.02258e-11	UGT74E2	Encodes a UDP-glucosyltransferase, UGT74E2, that acts on IBA (indole-3-butyric acid) and affects auxin homeostasis. The transcript and protein levels of this enzyme are strongly induced by H2O2 and may allow integration of ROS (reactive oxygen species) and auxin signaling. This enzyme can also transfer glycosyl groups to several compounds related to the explosive TNT when this synthetic compound …
AT1G78340	7.39512	2.73117	1.01226	2.69809	0.00697377	0.0250394	ATGSTU22	Encodes glutathione transferase belonging to the tau class of GSTs. Naming convention according to Wagner et al. (2002).
AT5G38000	45.0285	2.73403	0.564201	4.84585	1.2607e-06	1.21495e-05
AT1G74080	8.78179	2.73502	0.937847	2.91628	0.00354237	0.0141281	ATMYB122	Encodes a putative transcription factor, member of the R2R3 factor gene family (MYB122).
AT2G37720	123.507	2.74696	0.262718	10.4559	1.37647e-25	1.07476e-23	TBL15	Encodes a member of the TBL (TRICHOME BIREFRINGENCE-LIKE) gene family containing a plant-specific DUF231 (domain of unknown function) domain. TBL gene family has 46 members, two of which (TBR/AT5G06700 and TBL3/AT5G01360) have been shown to be involved in the synthesis and deposition of secondary wall cellulose, presumably by influencing the esterification state of pectic polymers. A nomenclature…
AT1G57590	238.84	2.74974	0.329112	8.35504	6.54115e-17	2.43372e-15	AtPAE2
AT2G38250	74.4127	2.75453	0.3146	8.75564	2.0295e-18	8.72173e-17
AT1G12890	4.94127	2.75501	1.13892	2.41896	0.0155649	0.0486472		encodes a member of the ERF (ethylene response factor) subfamily B-1 of ERF/AP2 transcription factor family. The protein contains one AP2 domain. There are 15 members in this subfamily including ATERF-3, ATERF-4, ATERF-7, and leafy petiole.
AT1G70880	12.5257	2.75564	0.697659	3.94983	7.82065e-05	0.000510819
AT5G09530	168.092	2.76045	0.729269	3.78523	0.000153565	0.000920599	PELPK1
AT2G43535	656.281	2.76467	0.212886	12.9866	1.45679e-38	2.16808e-36		Encodes a defensin-like (DEFL) family protein.
AT5G54450	8.73657	2.76955	0.855855	3.236	0.00121216	0.0056175	AtDOB11
AT5G07100	8.94333	2.78083	0.844271	3.29376	0.000988577	0.00471141	WRKY26	Encodes WRKY DNA-binding protein 26 (WRKY26).
AT3G53510	10.1584	2.78403	0.9237	3.014	0.00257827	0.0107833	ABCG20
AT2G27370	17.8659	2.78523	0.661506	4.21044	2.54872e-05	0.000187207	CASP3
AT5G38900	29.1039	2.78956	0.569969	4.89423	9.86924e-07	9.70512e-06	PDI
AT3G14280	28.0503	2.79162	0.543782	5.1337	2.84094e-07	3.07306e-06
AT1G71280	13.9145	2.8007	0.717369	3.90412	9.45691e-05	0.000603473
AT2G38905	14.0404	2.80323	0.700817	3.99994	6.33583e-05	0.000421786
AT1G49960	8.92601	2.80419	0.957417	2.92891	0.00340154	0.0136548
AT4G14630	5.24082	2.82096	1.1401	2.47431	0.0133494	0.0429266	GLP9	germin-like protein with N-terminal signal sequence that may target it to the vacuole, plasma membrane and/or outside the cell.
AT1G68850	15.649	2.84043	0.756826	3.75309	0.00017467	0.00103537
AT2G29330	6.54785	2.84524	1.01425	2.80527	0.00502741	0.0190028	TRI
AT1G53940	6.55278	2.84525	1.02966	2.76328	0.00572229	0.0211381	GLIP2	Encodes a lipase, has in vitro lipase activity with p-nitrophenyl acetate and p-nitrophenyl butyrate, gene expression induced by hormones, negatively regulates auxin signaling, involved in disease resistance
AT5G09970	38.5041	2.84928	0.41138	6.92614	4.32481e-12	9.58069e-11	CYP78A7	member of CYP78A
AT4G39670	14.5959	2.8498	0.694867	4.10121	4.10988e-05	0.000287507	GLTP
AT2G30210	59.2741	2.85139	0.441516	6.45818	1.05967e-10	1.97464e-09	LAC3	putative laccase, a member of laccase family of genes (17 members in Arabidopsis).
AT3G03620	6.63937	2.85685	1.08872	2.62405	0.00868909	0.0299333
AT4G23560	14.237	2.86174	0.816158	3.50635	0.000454289	0.0023883	AtGH9B15
AT4G27360	307.171	2.86363	0.24915	11.4936	1.42049e-30	1.45831e-28
AT1G66700	817.025	2.87369	0.18291	15.7109	1.27351e-55	3.53e-53	PXMT1	A member of the Arabidopsis SABATH methyltransferase gene family. Encodes PXMT1, a methyltransferase that methylates 1,7-paraxanthine.
AT2G40113	26.9848	2.87642	0.512671	5.61065	2.01564e-08	2.61844e-07
AT5G05745	6.75431	2.87828	1.00793	2.85563	0.00429522	0.016635
AT1G36622	24.1837	2.88766	0.59784	4.83016	1.36426e-06	1.30963e-05
AT2G41850	9.34744	2.89164	0.936716	3.08699	0.00202192	0.00872467	ADPG2	ADPG2.
AT5G16770	5.50247	2.89614	1.13507	2.55151	0.0107259	0.0358074	AtMYB9	Member of the R2R3 factor gene family.
AT3G52790	9.60893	2.90592	0.957169	3.03595	0.00239781	0.0101376
AT2G43000	9.65617	2.90964	0.974811	2.98483	0.0028374	0.0117016	ANAC042
AT1G27670	13.7687	2.91038	0.68975	4.21947	2.44876e-05	0.000180763
AT3G28580	31.9249	2.91472	0.495296	5.88482	3.98493e-09	5.90287e-08
AT4G25433	41.133	2.91508	0.446821	6.52404	6.84368e-11	1.30153e-09
AT5G43370	9.58991	2.92091	0.851593	3.42994	0.000603724	0.00305862	APT1	Encodes a phosphate transporter Pht1;2. Members of the Pht1 family of phosphate transporters include: Pht1;1/At5g43350, Pht1;2/At5g43370, Pht1;3/At5g43360, Pht1;4/At2g38940, Pht1;5/At2g32830, Pht1;6/At5g43340, Pht1;7/At3g54700, Pht1;8/At1g20860, Pht1;9/At1g76430 (Plant Journal 2002, 31:341)
AT3G28220	8833.2	2.9379	0.40205	7.30729	2.72579e-13	6.93965e-12
AT5G13210	88.5792	2.93988	0.34069	8.6292	6.17818e-18	2.52105e-16
AT1G01480	11.1896	2.94555	0.81164	3.62914	0.00028437	0.0015836	ACS2	a member of the 1-aminocyclopropane-1-carboxylate (ACC) synthase (S-adenosyl-L-methionine methylthioadenosine-lyase, EC 4.4.1.14) gene family, isolated from a flower-specific cDNA library.
AT3G53480	22.3358	2.94788	0.598571	4.92486	8.44195e-07	8.3871e-06	ABCG37	Negative regulator of auxin polar transport inhibitors. ABCG37 regulates auxin distribution and homeostasis in roots by excluding IBA from the root apex, but does not act directly in basipetal transport. ABCG37 and ABCG36 act redundantly at outermost root plasma membranes and, transport IBA out of the cells.
AT3G48260	42.0009	2.94809	0.584485	5.04391	4.56112e-07	4.74852e-06	WNK3	Encodes a member of the WNK family (9 members in all) of protein kinases, the structural design of which is clearly distinct from those of other known protein kinases, such as receptor-like kinases and mitogen-activated protein kinases.
AT2G29920	24.2763	2.97466	0.641167	4.63945	3.49339e-06	3.0974e-05
AT1G56550	46.0626	2.9884	0.623929	4.78965	1.67072e-06	1.58136e-05	RGXT3	Encodes a rhamnogalacturonan II specific xylosyltransferase.
AT1G61590	30.5998	2.99208	0.503725	5.9399	2.85201e-09	4.33471e-08	PBL15
AT1G73480	1902.52	2.99886	0.227054	13.2077	7.92154e-40	1.25472e-37	MAGL4
AT3G21710	36.4774	2.9995	0.495275	6.05624	1.39342e-09	2.21658e-08	VUP1
AT5G65980	10.281	3.00654	0.918664	3.27273	0.00106516	0.00501483	PILS7
AT1G64795	13.0807	3.00716	0.707568	4.25	2.13772e-05	0.000159771
AT2G29380	21.8294	3.0083	1.14133	2.63578	0.00839446	0.0291447	HAI3
AT4G12170	14.8936	3.01005	0.764499	3.93728	8.24109e-05	0.000535599
AT2G26560	80.8228	3.01881	0.337529	8.94387	3.75771e-19	1.73598e-17	PLA	Encodes a lipid acyl hydrolase with wide substrate specificity that accumulates upon infection by fungal and bacterial pathogens. Protein is localized in the cytoplasm in healthy leaves, and in membranes in infected cells. Plays a role in cell death and differentially affects the accumulation of oxylipins. Contributes to resistance to virus.
AT4G38213	8.68993	3.0211	0.929023	3.25191	0.00114631	0.00535257
AT5G59320	277.18	3.02796	0.36542	8.28624	1.16886e-16	4.27008e-15	LTP3	Predicted to encode a PR (pathogenesis-related) protein. Belongs to the lipid transfer protein (PR-14) family with the following members: At2g38540/LTP1, At2g38530/LTP2, At5g59320/LTP3, At5g59310/LTP4, At3g51600/LTP5, At3g08770/LTP6, At2g15050/LTP7, At2g18370/LTP8, At2g15325/LTP9, At5g01870/LTP10, At4g33355/LTP11, At3g51590/LTP12, At5g44265/LTP13, At5g62065/LTP14, At4g08530/LTP15.
AT4G08570	183.966	3.02797	0.71049	4.2618	2.02786e-05	0.000152279	AtHMP33
AT1G52390	4.46609	3.03732	1.19641	2.5387	0.0111264	0.0368857
AT1G73490	87.7958	3.048	0.301108	10.1226	4.38541e-24	3.01072e-22
AT4G00250	21.0796	3.04886	0.579096	5.26485	1.40304e-07	1.60456e-06	AtSTKL2
AT4G37070	12.0035	3.05391	1.03261	2.95747	0.00310179	0.0126415	AtPLAIVA	Patatin-related phospholipase A. Expressed strongly and exclusively in roots. AtplaIVA-null mutants have reduced lateral root development. Phosphorylation by calcium-dependent protein kinases in vitro enhances its activity.
AT3G23180	6.0225	3.05534	1.1995	2.54717	0.01086	0.0361645
AT5G01250	6.11029	3.05623	1.16163	2.63098	0.00851386	0.0294532
AT5G10580	13.5209	3.06551	0.805925	3.80371	0.000142542	0.000864412
AT1G05490	164.49	3.08523	0.239823	12.8646	7.12015e-38	1.01864e-35	chr31
AT1G74590	12.3551	3.08803	0.933392	3.3084	0.000938317	0.00450274	ATGSTU10	Encodes glutathione transferase belonging to the tau class of GSTs. Naming convention according to Wagner et al. (2002).
AT1G18980	12.197	3.09265	1.02105	3.0289	0.00245447	0.0103259
AT3G01600	353.156	3.09853	0.196151	15.7966	3.28117e-56	9.44935e-54	anac044
AT5G44567	4.60788	3.10108	1.23755	2.50581	0.012217	0.0398987
AT5G62480	15.4294	3.10461	0.840118	3.69544	0.000219505	0.00126069	ATGSTU9	Encodes glutathione transferase belonging to the tau class of GSTs. Naming convention according to Wagner et al. (2002).
AT5G50260	6.24831	3.11126	1.06316	2.92643	0.00342878	0.0137467	CEP1
AT1G80820	70.0781	3.12176	0.385289	8.10237	5.38992e-16	1.84447e-14	ATCCR2	Encodes an cinnamoyl CoA reductase isoform. Involved in lignin biosynthesis.
AT5G44310	17.1777	3.1235	1.11452	2.80254	0.00507013	0.0191273
AT3G26830	35.2195	3.13496	0.662046	4.73526	2.18779e-06	2.01388e-05	CYP71B15	Mutations in pad3 are defective in biosynthesis of the indole derived phytoalexin camalexin. Encodes a cytochrome P450 enzyme that catalyzes the conversion of dihydrocamalexic acid to camalexin.
AT5G19470	49.1199	3.13624	0.714295	4.39068	1.12998e-05	9.08535e-05	atnudt24
AT1G76965	14.1427	3.13721	0.715856	4.38246	1.17349e-05	9.37482e-05		Encodes a Protease inhibitor/seed storage/LTP family protein
AT1G17170	133.272	3.14253	0.392055	8.01552	1.0967e-15	3.63518e-14	ATGSTU24	Encodes glutathione transferase belonging to the tau class of GSTs. Naming convention according to Wagner et al. (2002).
AT1G26420	16.0567	3.15818	0.756513	4.17466	2.98438e-05	0.000216128	AtBBE7
AT3G46700	4.78323	3.16063	1.21552	2.60024	0.00931594	0.0317524
AT3G09162	63.3618	3.17625	0.414146	7.66939	1.72816e-14	5.0094e-13
AT1G57750	291.259	3.18161	0.542736	5.86217	4.56859e-09	6.69145e-08	CYP96A15	Encodes a CYP96A15, midchain alkane hydroxylase, involved in cuticular wax biosynthesis.
AT4G39675	6.56953	3.18308	1.19473	2.66427	0.00771553	0.0271747
AT1G54540	11.308	3.19837	0.875376	3.65371	0.000258477	0.00145883	NHL4
AT2G37130	207.707	3.20969	0.329093	9.75314	1.78853e-22	1.09863e-20
AT2G44220	4.96204	3.21341	1.3335	2.40975	0.0159634	0.0496478
AT5G66970	43.7146	3.24014	0.426427	7.59834	2.99951e-14	8.47314e-13
AT1G48670	5.17971	3.24417	1.29837	2.49865	0.0124668	0.0405711
AT5G59520	10.2898	3.27443	0.930326	3.51966	0.000432097	0.0022857	AtZIP2	encodes a metal ion transporter whose expression is regulated by copper.
AT3G12410	22.509	3.27503	0.576895	5.67699	1.37087e-08	1.84797e-07
AT4G33467	61.267	3.29168	0.580191	5.67345	1.3995e-08	1.88427e-07
AT2G21820	25.8984	3.29207	0.946877	3.47677	0.000507496	0.0026263
AT1G30700	44.2616	3.31503	0.571719	5.79836	6.69684e-09	9.51328e-08	AtBBE8
AT5G43540	10.7251	3.32455	0.851783	3.90305	9.49877e-05	0.000605622
AT5G45570	23.4863	3.32998	0.625141	5.32677	9.99759e-08	1.16867e-06
AT2G28490	8.86334	3.33077	1.14657	2.90499	0.00367265	0.0145691
AT1G17710	44.4585	3.33663	0.697734	4.78209	1.73485e-06	1.63634e-05	AtPEPC1
AT2G01900	5.44892	3.3597	1.16616	2.881	0.00396417	0.0155475	t5ptase9
AT2G19900	49.4916	3.36694	1.25508	2.68264	0.0073043	0.0259863	ATNADP-ME1	The malic enzyme (EC 1.1.1.40) encoded by AtNADP-ME1 is expressed in response to developmental and cell-specific signals. The enzyme is active in vitro and appears to function as a homohexamer or homooctamer. It is believed to be a cytosolic protein.
AT5G11210	5.46921	3.36698	1.35939	2.47684	0.0132553	0.0426488	ATGLR2.5	member of Putative ligand-gated ion channel subunit family
AT1G51890	5.65538	3.38602	1.27692	2.65171	0.00800864	0.0280422
AT1G48690	5.68519	3.39421	1.26012	2.69357	0.0070692	0.0253165
AT5G09480	20.2974	3.39668	0.801381	4.23853	2.24992e-05	0.000167479
AT3G23250	7.44122	3.39914	1.12234	3.0286	0.00245686	0.010334	ATMYB15	Member of the R2R3 factor gene family.
AT2G27550	60.3996	3.40164	0.462207	7.35957	1.84506e-13	4.79089e-12	ATC	encodes a protein similar to TFL1. overexpression leads to similar phenotype as TFL1 overexpression. expressed specifically in the hypocotyl and null mutation does not result in phenotypes exhibited by TFL1 null mutations.
AT5G47740	5.67792	3.40365	1.37629	2.47307	0.0133959	0.0430576
AT1G76240	889.618	3.40725	0.192935	17.6601	8.50602e-70	3.69845e-67
AT5G66780	22.628	3.42414	1.12364	3.04737	0.00230851	0.00979922
AT2G02990	9.46056	3.43855	0.963598	3.56845	0.000359093	0.00194595	ATRNS1	member of the ribonuclease T2 family, responds to inorganic phosphate starvation, and inhibits production of anthocyanin. Also involved in wound-induced signaling independent of jasmonic acid.
AT1G69150	3.88682	3.45334	1.39937	2.46779	0.013595	0.0436153
AT2G14247	40.1749	3.45918	0.772368	4.47867	7.5111e-06	6.21487e-05
AT2G43050	347.35	3.46204	0.638252	5.42426	5.81967e-08	7.0366e-07	ATPMEPCRD
AT4G22950	124.913	3.47528	0.267366	12.9982	1.253e-38	1.87738e-36	AGL19	MADS-box protein AGL19
AT3G22860	45.2962	3.4851	0.441228	7.89864	2.81968e-15	8.93234e-14	ATEIF3C-2	member of eIF3c - eukaryotic initiation factor 3c
AT4G28940	9.99771	3.48961	1.12983	3.0886	0.00201102	0.00868608
AT5G13080	5.91337	3.4927	1.29258	2.70212	0.00688994	0.0247826	ATWRKY75	WRKY75 is one of several transcription factors induced during Pi deprivation. It is nuclear localized and regulated differentially during Pi starvation. RNAi mediated suppression of WRKY75 made the plants more susceptible to Pi stress as indicated by the higher accumulation of anthocyanin during Pi starvation.
AT3G52748	31.7341	3.49533	0.546325	6.39789	1.57538e-10	2.87997e-09
AT1G80160	13.9921	3.51421	0.802977	4.37648	1.20612e-05	9.60006e-05	GLYI7
AT1G17180	16.2649	3.51779	1.1967	2.93958	0.00328657	0.013275	ATGSTU25	Encodes glutathione transferase belonging to the tau class of GSTs. Naming convention according to Wagner et al. (2002).
AT3G27884	36.6026	3.52047	0.685839	5.13309	2.85021e-07	3.08118e-06
AT2G04100	178.708	3.52091	0.308191	11.4244	3.1571e-30	3.16782e-28
AT4G04223	26.2692	3.53229	0.5576	6.3348	2.37652e-10	4.23616e-09
AT1G01750	4.06471	3.53524	1.43851	2.45757	0.0139882	0.0446572	ADF11
AT3G10815	10.143	3.53584	0.997111	3.54609	0.000390997	0.00209936	BTL03
AT1G02920	273.93	3.55912	0.872685	4.07835	4.53557e-05	0.000314006	ATGST11	Encodes glutathione transferase belonging to the phi class of GSTs. Naming convention according to Wagner et al. (2002).
AT5G42785	8.4398	3.58814	1.01419	3.53792	0.000403285	0.00215234
AT5G61740	69.4734	3.5942	0.408254	8.80385	1.32206e-18	5.79382e-17	ABCA10	member of ATH subfamily
AT5G47990	34.4707	3.60312	0.753955	4.77896	1.76204e-06	1.65775e-05	CYP705A5	encodes a member of the CYP705A family of cytochrome P450 enzymes. It appears to catalyze the addition of a double bond to thalian-diol at carbon 15. Reduced levels of THAD expression lead to a build up of thalian-diol in root extracts. thad1-1 mutants also have longer roots than wild type seedlings.
AT5G49350	8.61466	3.61797	1.05648	3.42455	0.000615822	0.00311138
AT2G18150	6.43408	3.62995	1.15115	3.15332	0.00161423	0.00720378
AT5G46830	19.5651	3.65638	0.854828	4.27733	1.89152e-05	0.000143596	ATNIG1	Calcium-binding transcription factor involved in salt stress signaling.
AT4G34071	18.1344	3.69998	0.793064	4.66543	3.07975e-06	2.76603e-05
AT4G37010	8.88581	3.7152	1.12445	3.30402	0.000953107	0.0045668	CEN2	Encodes a member of the Centrin family. Mutants are hypersensitive to UV and prone to UV induced DNA damage. Based on sequence similarity and mutant phenotype CEN2 is thought to be involved in nucelotide excision repair/DNA repair.
AT1G17960	159.03	3.75893	0.24671	15.2363	2.03152e-52	5.00543e-50
AT5G53990	4.71947	3.78223	1.43874	2.62884	0.00856758	0.0296072
AT4G23700	9.53693	3.7878	1.11908	3.38473	0.000712471	0.00353842	ATCHX17	member of Putative Na+/H+ antiporter family
AT2G42430	4.89316	3.81488	1.34875	2.82845	0.00467738	0.0178768	ASL18	LOB-domain protein gene LBD16. This gene contains one auxin-responsive element (AuxRE).
AT5G60250	248.019	3.83655	0.243308	15.7683	5.14362e-56	1.46231e-53
AT1G34670	7.1827	3.83704	1.23477	3.1075	0.00188678	0.00824095	AtMYB93	Member of the R2R3 factor gene family.
AT1G77530	5.02018	3.84109	1.40126	2.74117	0.00612208	0.0223985
AT1G56320	7.27382	3.85175	1.19044	3.23557	0.00121402	0.00562141
AT1G56600	109.318	3.8725	0.796902	4.85944	1.17717e-06	1.1399e-05	AtGolS2
AT1G11280	7.62863	3.87334	1.60456	2.41396	0.0157803	0.0492267
AT1G04313	15.1813	3.88851	0.796811	4.88009	1.0604e-06	1.03587e-05
AT1G66280	58.8964	3.89715	0.551764	7.06307	1.62864e-12	3.8056e-11	BGLU22
AT2G23110	5.13808	3.90428	1.43612	2.71863	0.00655533	0.0237562
AT5G66980	12.8702	3.90628	0.838294	4.65979	3.16528e-06	2.83367e-05
AT2G02120	31.3663	3.90719	0.87517	4.46449	8.02587e-06	6.60384e-05	LCR70	Predicted to encode a PR (pathogenesis-related) protein. Belongs to the plant defensin (PDF) family with the following members: At1g75830/PDF1.1, At5g44420/PDF1.2a, At2g26020/PDF1.2b, At5g44430/PDF1.2c, At2g26010/PDF1.3, At1g19610/PDF1.4, At1g55010/PDF1.5, At2g02120/PDF2.1, At2g02100/PDF2.2, At2g02130/PDF2.3, At1g61070/PDF2.4, At5g63660/PDF2.5, At2g02140/PDF2.6, At5g38330/PDF3.1 and At4g30070/PDF…
AT1G66570	31.1698	3.90969	0.770781	5.07238	3.9288e-07	4.1427e-06	ATSUC7
AT1G05313	31.2027	3.93636	0.615617	6.39418	1.61415e-10	2.94115e-09
AT1G26970	18.5269	3.9382	0.7174	5.48955	4.02963e-08	5.0004e-07	PBL4
AT1G29420	44.8638	3.94117	0.477258	8.25794	1.48214e-16	5.35283e-15	SAUR61
AT2G04090	8.08742	3.9784	1.08487	3.66717	0.000245252	0.00139234
AT3G06025	10.8147	3.98147	0.927425	4.29304	1.76244e-05	0.000134859
AT2G29350	107.866	4.00012	0.998248	4.00714	6.14588e-05	0.000410744	SAG13	senescence-associated gene SAG13 encoding a short-chain alcohol dehydrogenase
AT3G50970	193.811	4.01274	0.860556	4.66296	3.11692e-06	2.79602e-05	LTI30	Belongs to the dehydrin protein family, which contains highly conserved stretches of 7-17 residues that are repetitively scattered in their sequences, the K-, S-, Y- and lysine rich segments. LTI29 and LTI30 double overexpressors confer freeze tolerance. Located in membranes. mRNA upregulated by water deprivation and abscisic acid.
AT5G28520	37.1503	4.03447	0.88406	4.56357	5.02921e-06	4.31292e-05
AT3G11480	2.99314	4.03688	1.64501	2.45402	0.0141268	0.0450349	ATBSMT1	The gene encodes a SABATH methyltransferase that methylates both salicylic acid and benzoic acid. It is highly expressed in flowers, induced by biotic and abiotic stress and thought to be involved in direct defense mechanism.
AT4G29760	5.71746	4.06476	1.44126	2.82029	0.00479809	0.0182814	HTT4
AT4G01533	5.73446	4.06549	1.35319	3.00438	0.00266122	0.0110718
AT2G45220	17.6812	4.09726	0.96254	4.25671	2.07454e-05	0.000155573	AtPME17
AT4G22070	3.12185	4.10026	1.6675	2.45893	0.0139351	0.0445077	ATWRKY31	member of WRKY Transcription Factor; Group II-b
AT5G61730	35.0211	4.10701	0.577171	7.11576	1.11297e-12	2.64953e-11	ABCA9	member of ATH subfamily
AT5G01550	8.84766	4.11196	1.15706	3.5538	0.000379702	0.00204565	LecRK-VI.3	Encodes LecRKA4.2, a member of the lectin receptor kinase subfamily A4 (LecRKA4.1 At5g01540; LecRKA4.2 At5g01550; LecRKA4.3 At5g01560). Together with other members of the subfamily, functions redundantly in the negative regulation of ABA response in seed germination.
AT4G36740	3.14555	4.11776	1.63247	2.52242	0.0116552	0.0383634	ATHB40	Encodes a homeodomain leucine zipper class I (HD-Zip I) protein.
AT1G51860	11.7883	4.12908	1.05034	3.93118	8.45308e-05	0.000547019
AT1G06743	3.19257	4.13527	1.6954	2.43911	0.0147237	0.0465626
AT1G48800	3.21297	4.13693	1.6234	2.5483	0.0108248	0.0360693
AT4G16260	24.8547	4.17657	0.695152	6.00815	1.87656e-09	2.92841e-08
AT3G01420	152.084	4.19056	0.759029	5.52095	3.37168e-08	4.22651e-07	ALPHA-DOX1	Encodes an alpha-dioxygenase involved in protection against oxidative stress and cell death. Induced in response to Salicylic acid and oxidative stress. Independent of NPR1 in induction by salicylic acid.
AT1G21528	6.24852	4.19189	1.28732	3.25629	0.00112878	0.00528299
AT5G14130	6.29072	4.19209	1.35404	3.09598	0.00196162	0.00850696
AT4G12480	87.2536	4.23417	0.538533	7.86241	3.76802e-15	1.17519e-13	EARLI1	a putative lipid transfer protein, vernalization-responsive and cold-induced
AT1G27860	6.47698	4.23506	1.36012	3.11374	0.00184734	0.00810219
AT4G22610	3.45827	4.25482	1.63524	2.60196	0.00926923	0.0316126
AT5G59390	85.1746	4.27849	0.367697	11.6359	2.7065e-31	2.91343e-29
AT3G17520	158.731	4.28252	1.66493	2.57219	0.0101056	0.0340575	SSLEA
AT1G26380	16.7028	4.30237	0.873847	4.92349	8.50162e-07	8.43883e-06	AtBBE3
AT1G29490	56.3916	4.30735	1.12436	3.83094	0.000127655	0.000784139	SAUR68
AT5G13580	26.9268	4.31159	0.691599	6.23423	4.53998e-10	7.70858e-09	ABCG6
AT5G41763	20.0772	4.31227	0.740951	5.81991	5.88794e-09	8.43444e-08
AT1G08430	6.66936	4.3157	1.28753	3.35193	0.0008025	0.00392345	ALMT1	Encodes a Al-activated malate efflux transporter. Is essential for aluminum tolerance but does not represent the major Al tolerance QTL. Staurosporine and calyculin A both block all changes in AtALMT1 gene expression (as a result malate release is totally inhibited).
AT5G19110	6.77769	4.33499	1.26216	3.43458	0.000593465	0.00301353
AT3G02240	3.67162	4.34772	1.79657	2.42001	0.0155202	0.0485417	GLV4	Encodes a root meristem growth factor (RGF). Belongs to a family of functionally redundant homologous peptides that are secreted, tyrosine-sulfated, and expressed mainly in the stem cell area and the innermost layer of central columella cells. RGFs are required for maintenance of the root stem cell niche and transit amplifying cell proliferation. Members of this family include: At5g60810 (RGF1), …
AT4G10510	3.71156	4.36463	1.6965	2.57272	0.0100902	0.0340148
AT2G34610	7.02623	4.37013	1.47941	2.95397	0.00313713	0.0127574
AT1G70850	885.171	4.37322	0.896013	4.88075	1.05682e-06	1.03334e-05	MLP34
AT4G29200	31.7205	4.38457	0.616888	7.10756	1.18113e-12	2.80331e-11	DEG3
AT1G64590	3.77118	4.38641	1.62613	2.69744	0.00698741	0.0250803
AT5G06090	3.78858	4.39851	1.62029	2.71465	0.00663464	0.0239988	ATGPAT7	Encodes a protein with glycerol-3-phosphate acyltransferase activity.
AT1G79310	7.24394	4.41519	1.31716	3.35206	0.000802122	0.00392345	AtMC7
AT1G37113	7.18288	4.42883	1.31296	3.37316	0.000743103	0.00367082	MP
AT3G44290	3.91042	4.44262	1.62096	2.74074	0.00613015	0.0224216	ANAC060
AT4G36700	7.45612	4.49258	1.72835	2.59935	0.00934006	0.0318297
AT5G48010	22.9759	4.50349	0.877474	5.13233	2.86176e-07	3.09106e-06	AtTHAS1	Encodes an oxidosqualene cyclase involved in the biosynthesis of thalianol, a tricyclic triterpenoid of unknown function. Overexpression of THAS leads to dwarfing in the aerial tissues of Arabidopsis plants, but increases their root length. THAS is part of a small operon-like cluster of genes (with At5g48000 (THAH) and At5g47990 (THAD)) involved in thalianol metabolism.
AT5G43770	7.55482	4.51392	1.64647	2.74157	0.00611468	0.0223751
AT5G55270	42.7327	4.52683	0.534203	8.47399	2.37125e-17	9.16071e-16	AtDOB14
AT4G33790	31.7398	4.5526	0.693331	6.56628	5.15894e-11	9.94778e-10	CER4	Encodes an alcohol-forming fatty acyl-CoA reductase, involved in cuticular wax biosynthesis. Lines carrying recessive mutations are deficient in primary alcohol and have glossy stem surfaces.
AT2G20800	146.211	4.55352	0.319675	14.2442	4.87067e-46	9.73038e-44	NDB4
AT1G11362	4.26081	4.55699	1.55725	2.92631	0.00343005	0.0137469
AT1G36240	12.018	4.57663	1.0317	4.43601	9.1643e-06	7.47126e-05
AT3G03235	4.27627	4.57812	1.56519	2.92495	0.00344506	0.013797
AT1G70440	64.632	4.58872	0.445116	10.3091	6.4129e-25	4.77202e-23	SRO3	Encodes a protein with similarity to RCD1 but without the WWE domain. The protein does have a PARP signature upstream of the C-terminal protein interaction domain. The PARP signature may bind NAD+ and attach the ADP-ribose-moiety from NAD+ to the target molecule. Its presence suggests a role for the protein in ADP ribosylation.
AT3G55090	2.15023	4.60215	1.87543	2.45392	0.0141307	0.0450408	ABCG16
AT4G05380	81.3997	4.60645	0.415609	11.0836	1.50664e-28	1.40969e-26
AT5G54560	2.18634	4.62248	1.84414	2.50658	0.0121907	0.0398303	AtDOB13
AT1G70860	2.19894	4.62966	1.84394	2.51075	0.0120476	0.0394267
AT3G06635	2.22245	4.64225	1.84335	2.51838	0.0117895	0.0387308
AT5G50580	12.4209	4.64586	1.52678	3.04292	0.00234296	0.00993025	AT-SAE1-2	Encodes one of the two subunits of the SUMO activation enzyme required during sumolation. Sumolation is a post-translational protein modification process similar to ubiquitination during which a polypeptide (SUMO) is covalently attached to a target protein.
AT4G13790	4.62645	4.6885	1.54404	3.03652	0.0023933	0.0101204	SAUR25
AT1G79680	2.28318	4.69072	1.9328	2.4269	0.0152283	0.0478447	ATWAKL10
AT5G28235	4.66199	4.69506	1.49255	3.14568	0.00165704	0.00736515
AT5G27607	2.33819	4.72048	1.93684	2.43721	0.0148011	0.0467276
AT2G08820	8.79003	4.72139	1.55742	3.03154	0.00243308	0.0102515
AT2G27389	4.72498	4.72414	1.52873	3.09024	0.00199996	0.00864674
AT4G14670	4.73531	4.72414	1.52825	3.09121	0.0019934	0.0086251	CLPB2	This locus was originally annotated as encoding ClpB2 (also referred to as Hsp92.7), which belongs to the Casein lytic proteinase/heat shock protein 100 (Clp/Hsp100) family. However, according to Lee et al. (2007, Plant Journal, 49:115-127), there is no evidence for expression of an appropriate-sized mRNA from this locus. Re-annotation of the genome indicates that this locus potentially encodes a…
AT4G11650	49.4205	4.73147	0.686316	6.89401	5.42423e-12	1.18505e-10	ATOSM34	osmotin-like protein
AT5G62800	4.75427	4.7371	1.80618	2.62272	0.00872309	0.0300318
AT5G55240	4.89287	4.77746	1.7419	2.74268	0.00609404	0.0223069	ATPXG2	Catalyze hydroperoxide-dependent mono-oxygenation reactions. Require calcium for peroxygenase activity. Probably deeply buried in lipid droplets or microsomes.
AT5G64210	2.43963	4.78671	1.9008	2.51827	0.0117934	0.0387378	AOX2	encodes an isoform of alternative oxidase, which is expressed in rosettes, stems, and roots. Transcript accumulates in dry seeds and decreased upon germination and is not affected by actinomycin A. Protein is localized to mitochondria.
AT4G11310	5.03101	4.81611	1.56228	3.08275	0.00205099	0.00883122	AtCP1	cysteine proteinase precursor-like protein
AT5G42655	5.07232	4.81802	1.48633	3.24155	0.00118882	0.00552662
AT4G17710	42.4729	4.82394	0.590512	8.16908	3.1074e-16	1.08004e-14	HDG4	Encodes a homeobox-leucine zipper family protein belonging to the HD-ZIP IV family.
AT5G55880	2.55426	4.84416	1.7567	2.75754	0.00582381	0.0214559	AtDOB16
AT2G19190	9.5271	4.84454	1.27675	3.79444	0.000147979	0.000891752	FRK1	Receptor-like protein kinase. Involved in early defense signaling.
AT4G18900	14.7568	4.88118	0.982057	4.97036	6.68272e-07	6.76355e-06
AT3G02810	5.33248	4.89896	1.45677	3.36289	0.000771324	0.00379333	LIP2
AT2G32160	5.59467	4.9735	1.7025	2.9213	0.00348579	0.01394
AT3G48850	5.67319	4.99249	1.67596	2.97888	0.002893	0.0119087	MPT2
AT5G35110	2.87749	5.02572	1.9171	2.62153	0.00875368	0.0301137
AT4G25330	27.4057	5.03812	0.758699	6.64047	3.12679e-11	6.19076e-10
AT2G01520	88.3529	5.04381	0.648747	7.77469	7.56305e-15	2.29113e-13	MLP328
AT2G37440	2.95602	5.06084	1.83392	2.75957	0.00578768	0.0213299
AT2G30750	28.0835	5.06697	0.86938	5.82826	5.60074e-09	8.07518e-08	CYP71A12	putative cytochrome P450
AT5G17820	11.1387	5.07668	1.43471	3.53848	0.00040244	0.00214935	PER57
AT2G39030	3.05572	5.09643	2.10143	2.42522	0.015299	0.0479921	NATA1
AT5G36910	2748.02	5.11857	0.437078	11.7109	1.12104e-31	1.23676e-29	THI2.2	Encodes a thionin that is expressed at a low basal level in seedlings and shows circadian variation. Predicted to encode a PR (pathogenesis-related) protein. Belongs to the plant thionin (PR-13) family with the following members: At1g66100, At5g36910, At1g72260, At2g15010, At1g12663, At1g12660.
AT5G17430	3.09065	5.12703	1.8361	2.79235	0.00523266	0.0196103	BBM	Encodes an AP2-domain containing protein similar to ANT. Expressed in embryos and lateral root primordium.
AT3G46660	3.12105	5.12934	1.68974	3.03558	0.00240075	0.010148	UGT76E12
AT1G30730	3.12046	5.14031	1.74196	2.95088	0.00316872	0.0128717	AtBBE11
AT5G37990	161.577	5.14436	1.26769	4.05806	4.94822e-05	0.000339501	CIMT1
AT5G30360	3.18008	5.16408	1.67175	3.08902	0.0020082	0.0086756
AT1G60750	3.34855	5.24221	2.02981	2.58261	0.00980562	0.0331817
AT1G35617	3.49299	5.30064	1.64944	3.21359	0.00131086	0.00600459
AT3G56980	19.9207	5.32046	1.33573	3.9832	6.79945e-05	0.000449278	BHLH039	Encodes a member of the basic helix-loop-helix transcription factor protein.
AT2G35990	7.16352	5.33105	1.42725	3.7352	0.000187563	0.00109828	LOG2
AT5G55890	7.3429	5.37263	1.38767	3.87168	0.000108086	0.000679176	AtDOB17
AT5G04150	3.67406	5.37558	1.99396	2.69593	0.00701915	0.0251616	BHLH101
AT2G38340	41.8144	5.40012	0.673902	8.01321	1.1175e-15	3.68211e-14	DREB19	encodes a member of the DREB subfamily A-2 of ERF/AP2 transcription factor family. The protein contains one AP2 domain. There are eight members in this subfamily including DREB2A AND DREB2B that are involved in response to drought.
AT3G44070	3.80298	5.42253	1.84215	2.94359	0.00324426	0.0131328
AT5G56080	3.83681	5.4379	1.97892	2.74791	0.00599759	0.0220047	ATNAS2	Encodes a protein with nicotianamine synthase activity. Its transcript levels rise in roots in response to zinc deficiency and rise in leaves in response to elevated levels of zinc.
AT2G24755	14.1802	5.45204	1.29172	4.22075	2.43491e-05	0.00017992
AT3G25820	3.94514	5.47855	1.62757	3.36609	0.000762424	0.00375539	ATTPS-CIN	Encodes the monoterpene 1,8-cineole synthase, atTPS-Cin. This polypeptide was also shown to synthesize other monoterpenes albeit in minor quantities. The same polypeptide is encoded at two different loci, the result of gene duplication: at3g25820 and at3g25830.
AT5G54320	4.1446	5.53914	1.55857	3.55399	0.000379436	0.00204471	AtDOB8
AT1G60505	4.13479	5.54241	1.9035	2.91169	0.00359484	0.0143064
AT4G15650	8.31461	5.56071	1.39392	3.98926	6.62806e-05	0.000439131
AT1G73220	4.22363	5.57652	1.7682	3.15379	0.00161164	0.00719654	AtOCT1
AT3G51810	8.74397	5.63393	1.79748	3.13435	0.00172236	0.00762341	AT3	Encodes a ABA-inducible protein that accumulates during seed maturation, in parallel with its corresponding mRNA but with a 3 d delay. During germination, AtEm1 protein undergoes two successive cleavages before being degraded. Both proteins are more stable than the corresponding mRNA. The gene can be activated by the basic leucine zipper transcription factor ABI5. Expressed predominantly in prova…
AT4G03540	4.44834	5.65273	1.81557	3.11348	0.00184896	0.00810543	CASPL1C1
AT5G42580	4.5985	5.70014	1.84229	3.09406	0.0019744	0.00855459	CYP705A12	a member of the cytochrome P450 family
AT5G15685	4.74632	5.74562	1.58736	3.61961	0.000295049	0.00163609
AT1G60470	28.1802	5.78089	2.05366	2.81492	0.00487886	0.0185341	AtGolS4
AT3G29580	4.90738	5.79327	1.59141	3.64034	0.000272276	0.00152391
AT3G44510	5.07982	5.84149	1.69074	3.45498	0.000550326	0.00281251
AT2G16005	76.531	5.84656	1.13496	5.15136	2.58611e-07	2.82358e-06	ROSY1
AT4G24000	10.1757	5.85415	1.36254	4.29649	1.73527e-05	0.000132963	ATCSLG2	encodes a protein similar to cellulose synthase
AT3G44300	85.8807	5.87189	1.5356	3.82384	0.000131388	0.000803288	AtNIT2	Encodes an enzyme that catalyzes the hydrolysis of indole-3-acetonitrile (IAN) to indole-3-acetic acid (IAA) (nitrile aminohydrolase, EC 3.5.5.1) and IAN to indole-3-acetamide (IAM) at lower levels. Mutants have reduced sensitivity to IAN and are sensitive to IAA. This enzyme likely participates in other non-auxin-related metabolic pathways.
AT3G56970	39.7305	5.92385	1.68695	3.51158	0.000445447	0.00234794	BHLH038	Encodes a member of the basic helix-loop-helix transcription factor family protein.
AT3G52620	10.7577	5.93626	1.35558	4.37914	1.19147e-05	9.50047e-05
AT5G14490	56.4387	6.10583	0.706421	8.64332	5.46009e-18	2.25051e-16	anac085
AT3G27710	6.13149	6.11318	1.47354	4.14864	3.34459e-05	0.000238937	ARARI3
AT4G12500	12.2797	6.12801	1.63827	3.74054	0.000183627	0.00107866
AT5G01440	6.28912	6.13824	1.45115	4.22993	2.33765e-05	0.000173401
AT5G04120	6.35561	6.16515	1.78842	3.44726	0.000566306	0.00288686
AT2G05510	25.3415	6.22264	2.32968	2.67103	0.00756178	0.0267375
AT1G66270	36.6453	6.22675	1.06744	5.83334	5.4329e-09	7.84487e-08	BGLU21
AT2G21450	39.018	6.31574	0.900343	7.01482	2.30252e-12	5.28008e-11	CHR34
AT4G12490	27.6685	6.3786	2.10016	3.0372	0.00238788	0.0100994	AZI3
AT1G26390	28.1801	6.43459	1.11142	5.78954	7.05809e-09	9.99446e-08	AtBBE4
AT1G58270	133.93	6.47289	1.48903	4.34704	1.37986e-05	0.000108007	ZW9	ZW9 mRNA, complete cds
AT4G09600	7.92814	6.48445	1.68239	3.85432	0.000116053	0.000723087	GASA3	One of GASA gene family which is related to a GA-stimulated transcript (GAST) from tomato.
AT5G59310	102.124	6.49027	0.748464	8.67145	4.26668e-18	1.77179e-16	AtLtpI-11	Encodes a member of the lipid transfer protein family. Proteins of this family are generally small (~9 kD), basic, expressed abundantly and contain eight Cys residues. The proteins can bind fatty acids and acylCoA esters and can transfer several different phospholipids. They are localized to the cell wall. The mRNA is present in flowers and siliques, and is strongly up-regulated by abscisic acid.…
AT4G13680	140.192	6.57928	0.522422	12.5938	2.28382e-36	3.12615e-34	AtDOB3
AT4G12940	8.72934	6.61145	1.38016	4.79035	1.66494e-06	1.57778e-05
AT2G24255	19.8105	6.82378	1.27346	5.35846	8.39333e-08	9.92651e-07	AtFDA15
AT2G35980	10.1161	6.83398	1.42923	4.78157	1.73929e-06	1.63913e-05	ATNHL10	Encodes a protein whose sequence is similar to tobacco hairpin-induced gene (HIN1) and Arabidopsis non-race specific disease resistance gene (NDR1). Expression of this gene is induced by cucumber mosaic virus, spermine and during senescence. The gene product is localized to the chloroplast.
AT2G15490	11.464	7.01503	1.54321	4.54575	5.4741e-06	4.654e-05	UGT73B4
AT1G62190	63.4314	7.02445	0.874504	8.03249	9.55103e-16	3.18487e-14
AT5G53230	270.391	7.37924	0.483914	15.2491	1.66991e-52	4.16071e-50	AtDOB6
AT5G32670	15.1147	7.40706	1.29148	5.73531	9.73337e-09	1.34646e-07
AT1G30170	56.8493	8.35466	1.21028	6.90309	5.08845e-12	1.1183e-10	AtDOA4
AT2G03130	32.1269	8.49368	1.23615	6.87107	6.37241e-12	1.38538e-10
AT5G53240	187.754	8.59801	0.861488	9.98042	1.8567e-23	1.21452e-21	AtDOB7
AT2G41240	34.6199	8.60428	2.66952	3.22316	0.00126786	0.00583898	BHLH100	Encodes a member of the basic helix-loop-helix transcription factor family protein.

## Sheet: Table S5
Table S5.
Genes that were significantly (adj. p-value < 0.05 and log2 fold change > |1|) differentially expressed between Ws and hy5/hyh seedlings under FR/UV-B light conditions.
TAIR ID	baseMean	log2FoldChange	lfcSE	stat	pvalue	padj	Gene symbol	Gene product
AT1G64340	26.8133	-7.1041	1.24753	-5.69452	1.23717e-08	1.91286e-07
AT1G66390	162.947	-7.00494	0.585774	-11.9585	5.86451e-33	5.31488e-31	ATMYB90	production of anthocyanin pigment 2 protein (PAP2)
AT4G24170	4.85267	-5.61383	1.49933	-3.74422	0.000180956	0.00114624
AT1G66540	35.9774	-5.28233	0.735011	-7.18673	6.63608e-13	1.83522e-11
AT3G62990	14.2437	-5.26945	1.16772	-4.51259	6.40419e-06	5.85466e-05
AT3G22840	30785.5	-5.22542	0.479199	-10.9045	1.09692e-27	8.17228e-26	ELIP	Encodes an early light-inducible protein.
AT4G22100	13.656	-5.22232	1.16633	-4.47755	7.55048e-06	6.75758e-05	BGLU3
AT4G27565	7.16781	-5.17266	1.39543	-3.70686	0.000209842	0.00130551
AT4G14690	25463	-5.06464	0.314207	-16.1188	1.88252e-58	4.69175e-56	ELIP2	Encodes an early light-induced protein. ELIPs are thought not to be directly involved in the synthesis and assembly of specific photosynthetic complexes, but rather affect the biogenesis of all chlorophyll-binding complexes. A study (PMID 17553115) has shown that the chlorophyll synthesis pathway was downregulated as a result of constitutive ELIP2 expression, leading to decreased chlorophyll avai…
AT1G66380	6.48934	-5.02577	1.47181	-3.41469	0.000638553	0.00339551	AtMYB114	Encodes a member of the MYB family of transcription factors. Involved in regulation of anthocyanin biosynthesis. Affects the expression of enzymes involved in later steps of anthocyanin biosynthesis
AT3G62610	229.992	-4.9527	0.298985	-16.5651	1.24647e-61	3.62428e-59	ATMYB11	Member of the R2R3 factor gene family.
AT3G04420	39.2127	-4.93445	0.688277	-7.16928	7.53929e-13	2.06861e-11	anac048
AT5G44590	16.9923	-4.92916	0.971925	-5.07154	3.946e-07	4.60476e-06
AT2G47460	314.815	-4.84364	0.274125	-17.6694	7.21203e-70	3.1455e-67	ATMYB12	MYB12 belongs to subgroup 7 of the R2R3-MYB family. It strongly activates the promoters of chalcone synthase (CHS), flavanone 3-hydroxylase (F3H), flavonol synthase (FLS) and - to a lesser extent - chalcone flavanone isomerase (CHI), but cannot activate the promoters of flavonoid-3'hydroxylase (F3'H) and dihydroflavonol 4-reductase (DF). The activation requires a functional MYB recognition elemen…
AT3G17609	2827.49	-4.83327	0.621538	-7.77631	7.46687e-15	2.53353e-13	HYH	Encodes a homolog of HY5 (HYH). Involved in phyB signaling pathway.
AT4G15480	8839.5	-4.82484	0.568409	-8.48832	2.09646e-17	8.77786e-16	UGT84A1	Encodes a protein that might have sinapic acid:UDP-glucose glucosyltransferase activity.
AT5G05260	8.84664	-4.55386	1.27873	-3.56124	0.000369112	0.00211941	CYP79A2	Encodes cytochrome P450 CYP79A2.
AT3G53790	7.91309	-4.41482	1.25193	-3.52642	0.000421226	0.00237563	TRFL4	Arabidopsis thaliana telomere-binding protein, putative (At3g53790)
AT3G25795	31.1269	-4.38769	0.742637	-5.90826	3.45734e-09	5.88929e-08
AT3G15280	11.6918	-4.35924	1.02731	-4.24335	2.20207e-05	0.000176833
AT3G20360	15.0998	-4.32342	0.943747	-4.58112	4.6249e-06	4.37912e-05
AT2G22590	575.892	-4.2904	0.243726	-17.6034	2.31969e-69	9.91076e-67
AT5G11260	2079.78	-4.20898	0.365206	-11.525	9.87433e-31	8.30198e-29	HY5	Basic leucine zipper (bZIP) transcription factor. Nuclear localization. Involved in light-regulated transcriptional activation of G-box-containing promoters. Negatively regulated by Cop1. Although cytokinins do not appear to affect the gene's promoter activity, they appear to stabilize the protein. HY5 plays a role in anthocyanin accumulation in far-red light and blue light, but not in red light …
AT1G80865	10.1719	-4.17305	1.0608	-3.93387	8.35884e-05	0.000576391
AT3G14395	123.692	-4.14312	0.323482	-12.8079	1.48103e-37	1.66696e-35	MATI
AT4G27570	493.476	-4.14168	0.588732	-7.03493	1.99367e-12	5.14009e-11	UGT79B3
AT5G65165	64.8754	-4.09585	0.411171	-9.96142	2.24829e-23	1.33716e-21	SDH2-3	One of three isoforms of the iron-sulfur component of the succinate dehydrogenase complex, a component of the mitochondrial respiratory chain complex II. The product of the nuclear encoded gene is imported into the mitochondrion. Transcripts appear during seed maturation, persist through dessication, are abundant in dry seeds, and markedly decline during germination.
AT1G23010	377.913	-3.99478	0.243893	-16.3793	2.68955e-60	7.21867e-58	LPR1	Encodes a protein with multicopper oxidase activity. Located in ER. Function together with LPR2 (AT1G71040) and a P5-type ATPase (At5g23630/PDR2) in a common pathway that adjusts root meristem activity to Pi (inorganic phosphate) availability.
AT1G50930	9.0122	-3.98402	1.06693	-3.7341	0.000188386	0.00118719	VUP2
AT5G07990	440.026	-3.91892	0.556176	-7.04619	1.83878e-12	4.78793e-11	CYP75B1	Required for flavonoid 3' hydroxylase activity.
AT1G09207	11.3329	-3.88769	0.949228	-4.09564	4.21007e-05	0.000314554
AT4G05470	8.29049	-3.85096	1.1029	-3.49168	0.000479993	0.00264856
AT5G62210	3760.31	-3.8491	0.468123	-8.2224	1.99468e-16	7.71878e-15
AT5G66370	5.59714	-3.83724	1.32057	-2.90574	0.00366392	0.0148192
AT5G02125	5.33393	-3.82713	1.37163	-2.7902	0.00526755	0.0200991
AT1G53680	643.013	-3.81638	0.16016	-23.8285	1.69146e-125	8.85267e-122	ATGSTU28	Encodes glutathione transferase belonging to the tau class of GSTs. Naming convention according to Wagner et al. (2002).
AT3G24750	1126.52	-3.76139	0.687828	-5.4685	4.5385e-08	6.39822e-07	LAZY5
AT1G78440	510.397	-3.66711	0.235599	-15.5651	1.25764e-54	2.65945e-52	ATGA2OX1	Encodes a gibberellin 2-oxidase that acts on C19 gibberellins.
AT5G49330	3226.18	-3.66567	0.48507	-7.55699	4.12504e-14	1.287e-12	ATMYB111	Member of the R2R3 factor gene family.
AT5G52250	861.769	-3.65737	0.181752	-20.1229	4.65298e-90	4.42773e-87	EFO1	Encodes a transducin protein whose gene expression is induced by UV-B. This induction is reduced in hy5 mutant and may be a target of HY5 during UV-B response.
AT4G26150	818.677	-3.64616	0.389733	-9.35553	8.31808e-21	4.32107e-19	CGA1	Encodes a member of the GATA factor family of zinc finger transcription factors.
AT1G03495	111.092	-3.64028	0.43536	-8.36156	6.1895e-17	2.49667e-15
AT5G24880	55.8978	-3.60801	0.501361	-7.19643	6.18094e-13	1.71843e-11
[truncated: 1,581 more rows]

## Sheet: Table S6
Table S6.
Significantly enriched GO terms (Biological Process and Molecular Function) among the higher and lower expressed gene sets (hy5/hyh vs. Ws) for each light condition (WL, FR, UV-B, FR/UV-B).
The p-values were adjsuetd with the "FDR" method as implemented in clusterProfiler.
[truncated: 550 more rows]

## Sheet: Table S7
Table S7.
[truncated: 41 more rows]
